# Supplementary material for: The influence of big five personality traits on anxiety: The chain mediating effect of general self-efficacy and academic burnout
Source: PLoS One. 2024 Jan 2;19(1):e0295118. doi: 10.1371/journal.pone.0295118 (PMC10760915; doi:10.1371/journal.pone.0295118)
Supplement: S1 Data — (XLS) [file pone.0295118.s001.xls]

## Sheet: Sheet1
	Gender	Grade	Age	Place of birth	Extraversion	Agreeableness	Conscientiousness	Neuroticism	Openness	Anxiety	Academic burnout	General self-efficacy
1	2	3	20	1	52	58	59	17	53	7	22	40
2	2	1	18	2	45	56	52	21	51	7	44	31
3	1	1	19	1	31	45	44	30	39	14	52	29
4	2	1	18	2	36	42	32	38	41	11	69	23
5	1	1	20	1	22	42	41	48	39	24	59	29
6	2	3	22	2	22	37	47	31	40	13	58	24
7	2	1	20	2	44	51	41	32	45	8	52	30
8	2	3	21	2	33	44	40	36	38	7	46	28
9	2	2	21	2	42	48	46	27	40	7	43	30
10	1	1	19	2	34	35	31	39	34	13	62	20
11	2	1	18	1	42	50	46	40	38	13	49	25
12	2	1	19	2	31	45	41	38	40	10	67	29
13	1	1	19	2	29	37	47	35	44	12	46	30
14	2	4	22	1	43	45	47	31	35	19	35	29
15	2	4	22	2	24	44	35	37	30	14	55	22
16	2	4	22	2	28	49	52	37	33	15	51	25
17	2	4	22	2	32	39	36	43	36	11	60	25
18	2	4	21	2	45	49	45	37	44	10	45	31
19	1	1	22	2	41	42	48	33	34	7	54	30
20	1	4	21	2	40	44	43	30	44	7	68	37
21	1	4	22	1	37	48	39	24	39	7	48	30
22	2	4	22	2	36	36	36	36	36	15	57	26
23	2	4	21	1	35	38	45	42	43	13	44	29
24	1	4	23	2	31	32	31	39	32	28	60	20
25	2	4	22	1	36	47	40	27	45	7	34	27
26	2	4	22	1	40	45	40	36	34	11	59	27
27	2	4	22	1	37	45	44	37	39	11	55	29
28	1	1	19	2	38	43	45	34	40	7	57	30
29	1	4	22	2	47	49	51	20	47	14	44	34
30	1	3	22	2	37	44	40	35	40	14	53	27
31	2	4	22	1	31	44	38	38	41	8	51	28
32	2	4	22	1	36	44	48	29	41	13	47	30
33	1	4	22	1	38	48	43	34	41	7	57	40
34	1	4	23	2	37	40	34	37	35	15	61	28
35	2	4	23	2	20	34	34	51	38	16	65	24
36	2	4	23	1	38	45	30	38	39	12	62	27
37	1	4	25	1	38	42	34	37	36	18	61	26
38	1	4	24	1	34	43	45	26	38	7	63	30
39	1	4	21	1	31	47	42	39	40	11	63	29
40	2	4	21	2	31	46	43	30	37	10	52	29
41	2	4	21	1	35	46	38	30	56	11	56	30
42	2	1	20	2	35	41	43	35	43	10	49	31
43	2	4	23	1	38	41	39	40	34	14	62	30
44	2	3	22	1	40	39	30	36	38	13	60	21
45	2	1	19	2	18	31	25	55	33	22	70	20
46	2	1	19	2	31	45	43	27	34	15	62	26
47	2	3	19	2	40	44	45	28	48	7	49	29
48	1	1	18	2	36	35	36	39	29	16	68	40
49	2	1	19	2	35	36	36	36	36	14	60	30
50	2	1	18	2	36	36	36	36	36	7	60	25
51	1	1	21	2	43	43	33	30	37	28	52	10
52	2	1	17	2	36	36	36	36	36	15	60	30
53	2	1	19	1	36	36	36	36	36	7	60	30
54	2	1	19	1	37	46	40	35	40	7	57	21
55	1	1	18	2	33	34	43	36	31	15	59	27
56	2	1	18	1	38	46	35	32	37	8	60	30
57	1	1	19	1	36	36	36	36	36	14	60	30
58	2	1	20	2	37	38	38	35	37	12	60	30
59	2	1	20	2	36	36	36	36	36	7	60	30
60	1	1	18	2	36	36	36	36	36	7	60	20
61	2	1	19	1	35	39	36	35	39	14	60	30
62	2	1	19	1	32	38	36	36	38	17	60	26
63	1	1	19	1	36	36	36	36	36	7	64	30
64	2	1	19	1	31	37	36	36	33	14	64	30
65	2	1	21	2	36	36	39	34	38	14	60	30
66	2	1	19	1	36	36	36	36	36	14	60	30
67	2	1	20	2	46	50	52	30	50	7	60	29
68	2	1	19	2	36	36	36	36	36	11	64	30
69	2	1	18	2	36	36	36	36	36	7	64	30
70	2	1	19	2	34	36	36	37	38	13	64	20
71	2	1	18	1	36	36	35	36	36	14	64	30
72	2	1	19	2	37	35	37	39	37	7	70	25
73	2	1	19	2	39	47	45	30	42	7	61	30
74	1	1	19	2	33	38	38	36	36	14	59	24
75	2	1	20	2	34	40	38	33	34	15	60	28
76	1	1	20	2	36	36	36	36	36	7	58	30
77	2	1	18	1	36	37	36	36	36	7	62	30
78	2	1	18	2	34	36	38	37	34	8	59	26
79	1	1	21	2	42	35	35	32	42	7	52	30
80	1	1	21	2	36	36	36	36	36	14	64	30
81	2	1	20	2	49	60	60	16	60	7	52	30
82	1	1	18	2	34	37	35	37	37	13	56	25
83	2	1	19	2	38	46	35	34	33	7	64	30
84	2	1	20	2	26	43	34	37	33	14	60	30
85	2	1	19	2	38	39	37	36	37	9	60	29
86	2	1	19	2	34	40	38	38	38	7	62	30
87	2	1	20	2	34	37	39	35	38	8	60	30
88	2	1	19	2	35	50	40	31	43	7	39	29
89	2	1	19	2	48	55	54	20	50	7	42	37
90	2	1	19	2	44	44	37	31	35	15	64	30
91	1	1	19	2	36	38	36	36	36	18	74	40
92	2	1	21	1	36	36	32	39	34	14	57	32
93	2	1	19	2	37	43	45	26	41	9	60	22
94	2	1	20	2	36	36	36	36	36	14	58	30
95	2	1	18	1	43	45	36	43	39	12	63	30
96	2	1	18	2	37	44	40	32	37	10	61	30
97	2	1	19	1	38	44	43	32	40	7	43	30
98	1	1	19	2	28	50	35	24	46	7	53	32
99	2	1	20	2	54	54	59	14	59	7	29	40
100	2	1	19	2	42	48	48	26	45	7	53	26
101	2	1	18	1	37	43	40	34	38	14	60	27
102	2	1	19	2	32	44	42	26	36	7	65	27
103	2	1	19	2	43	44	44	33	42	19	55	37
104	2	1	18	2	41	38	35	36	45	14	59	26
105	2	1	18	2	41	52	42	37	37	11	52	30
106	2	1	18	2	33	34	30	45	30	9	54	26
107	2	1	18	2	37	44	47	27	37	12	47	25
108	2	1	18	2	17	39	45	49	34	19	46	22
109	2	1	19	2	31	36	37	43	44	14	62	27
110	2	1	18	1	46	55	44	26	44	14	65	30
111	2	1	19	2	40	43	39	32	38	7	49	30
112	2	1	18	2	26	45	37	44	32	12	64	24
113	2	1	18	2	33	43	30	29	43	9	65	26
114	2	1	18	2	26	45	29	54	53	15	84	23
115	2	1	18	2	23	57	50	13	46	7	41	30
116	2	1	19	2	50	44	37	38	46	14	64	25
117	2	1	19	2	35	55	50	27	47	7	29	30
118	2	1	18	2	36	50	43	41	56	16	61	31
119	2	1	19	2	36	44	39	35	36	7	64	24
120	1	1	18	2	37	40	39	32	33	14	71	27
121	1	1	19	1	47	45	56	37	52	11	40	30
122	2	1	18	1	39	46	32	27	44	8	66	24
123	2	1	20	2	44	42	44	31	34	10	39	37
124	2	1	19	1	30	51	40	37	34	10	65	24
125	2	1	18	2	47	55	51	26	35	9	43	39
126	2	1	18	2	31	42	43	30	41	8	65	30
127	2	1	18	2	39	45	45	31	37	11	53	25
128	2	1	19	2	31	43	39	31	33	9	70	21
129	2	1	18	2	40	45	42	28	38	14	51	29
130	2	1	19	2	27	35	37	39	35	7	42	30
131	2	1	19	2	36	36	37	36	36	22	93	25
132	2	1	19	2	32	60	46	35	38	8	59	30
133	2	1	19	2	47	49	39	37	39	8	52	30
134	2	1	19	1	34	52	42	25	36	9	53	28
135	2	1	19	2	23	45	32	43	31	24	76	21
136	2	1	20	1	40	52	46	34	42	7	54	34
137	2	1	19	2	42	48	42	24	43	9	44	24
138	2	1	20	2	44	55	52	16	48	9	62	27
139	2	1	19	2	41	55	48	25	40	7	46	29
140	2	1	19	2	37	51	46	20	48	7	57	40
141	2	1	19	1	35	46	45	35	38	8	56	29
142	2	1	19	2	42	46	40	33	47	10	53	30
143	2	1	19	2	47	57	58	21	60	7	20	40
144	1	1	18	1	35	39	38	33	34	14	63	26
145	2	1	18	2	43	46	38	44	50	13	37	29
146	2	1	18	2	19	50	22	57	24	17	75	12
147	2	1	19	2	35	39	44	41	44	10	53	25
148	1	1	20	2	36	36	36	36	36	7	64	30
149	2	1	19	1	20	39	30	36	59	22	67	40
150	2	1	19	2	20	50	40	38	28	7	64	24
151	2	1	21	2	34	47	45	37	44	14	48	26
152	2	1	19	2	46	48	50	26	46	8	46	30
153	1	1	18	1	30	41	44	21	26	7	50	24
154	2	1	19	2	28	41	42	38	36	11	68	27
155	2	1	19	1	20	39	31	44	41	8	76	23
156	2	1	19	2	44	50	44	29	42	7	32	27
157	2	1	19	2	30	38	45	50	30	23	58	21
158	1	1	18	1	30	41	38	28	36	7	56	26
159	2	1	19	2	31	41	43	35	34	14	58	28
160	2	1	19	2	35	42	43	40	50	9	44	30
161	2	1	21	2	37	43	43	35	39	7	58	30
162	2	1	19	2	41	42	42	35	45	8	53	29
163	2	1	18	1	34	45	38	36	40	13	74	25
164	2	1	18	2	41	57	56	23	50	7	36	34
165	2	1	18	2	37	55	47	23	51	7	48	30
166	2	1	18	2	38	47	43	33	45	9	50	29
167	2	1	18	2	28	41	36	31	37	15	60	28
168	2	1	18	2	38	43	46	31	39	11	40	25
169	2	1	17	2	40	51	37	28	44	7	60	26
170	2	1	19	2	39	43	41	30	40	7	50	29
171	1	3	22	2	36	36	36	36	36	12	60	30
172	2	1	18	1	32	47	43	27	33	9	54	25
173	2	1	18	2	39	56	48	22	43	7	49	31
174	2	1	19	1	34	40	39	36	36	8	58	28
175	1	1	19	1	37	38	35	34	37	9	60	30
176	2	1	19	2	38	41	42	35	43	10	57	26
177	1	1	18	2	36	33	34	33	33	20	60	22
178	2	1	18	1	34	37	36	36	37	7	60	30
179	2	1	19	2	42	46	44	26	40	7	49	30
180	2	1	19	2	30	49	44	30	39	10	56	24
181	2	1	19	1	35	39	47	23	50	8	56	29
182	1	1	19	1	41	40	41	32	36	8	53	30
183	1	1	20	1	34	38	37	36	37	14	60	30
184	2	1	18	2	33	39	43	31	36	7	49	25
185	2	1	19	1	37	41	38	34	41	10	55	25
186	1	1	20	2	37	40	36	37	34	7	57	30
187	2	1	20	2	30	29	45	37	42	22	60	30
188	2	1	19	1	38	33	38	33	43	8	60	26
189	2	1	19	2	53	58	60	12	56	7	22	39
190	2	1	20	2	38	38	34	35	35	7	64	30
191	2	1	20	2	35	55	53	19	41	7	34	29
192	2	1	17	2	36	36	36	36	36	13	64	30
193	2	3	20	2	39	38	43	33	36	7	57	24
194	2	1	18	2	36	36	36	36	36	14	57	20
195	2	1	20	2	40	45	41	29	44	7	56	30
196	2	1	19	2	38	38	38	37	34	7	64	29
197	1	1	19	1	33	39	35	32	39	7	61	27
198	1	1	19	1	32	31	25	39	32	7	60	29
199	1	1	19	2	36	36	36	36	36	7	60	30
200	2	1	19	2	40	52	50	27	44	11	58	30
201	2	1	19	1	32	35	37	36	38	13	59	23
202	2	1	19	2	24	33	31	58	37	28	75	24
203	2	1	19	2	38	39	41	34	35	10	63	30
204	2	3	21	1	32	32	33	36	32	13	59	30
205	2	1	20	1	29	48	45	30	28	12	53	26
206	2	1	19	2	42	49	45	26	38	7	48	30
207	2	3	21	2	36	37	38	35	37	28	60	25
208	2	3	21	2	37	43	46	27	40	14	63	30
209	2	3	21	2	39	40	41	39	36	14	53	29
210	2	1	20	1	40	52	49	26	42	11	56	29
211	2	1	18	2	34	37	38	44	45	11	65	25
212	2	3	21	1	32	35	40	30	42	11	62	31
213	1	1	18	2	45	43	41	31	44	15	48	37
214	2	1	19	2	36	36	34	36	36	15	62	24
215	1	3	21	2	36	38	36	34	35	14	63	26
216	1	1	18	2	41	47	36	34	37	8	58	29
217	2	1	19	2	37	38	38	42	40	14	60	30
218	2	3	21	2	26	40	37	45	28	7	59	22
219	1	1	18	1	28	45	23	30	43	12	69	25
220	2	1	18	2	34	38	33	40	36	9	60	27
221	2	1	19	2	47	44	39	27	40	9	61	30
222	2	3	21	2	45	53	48	30	38	7	56	30
223	2	3	21	1	45	56	56	21	44	10	47	29
224	2	1	19	2	20	36	28	51	31	23	64	20
225	2	1	18	1	28	37	38	24	27	10	49	27
226	2	1	19	1	35	35	38	34	35	19	57	25
227	1	1	19	2	36	34	33	37	36	21	68	30
228	2	3	23	2	46	44	45	35	40	10	46	28
229	2	1	19	2	40	45	47	36	38	14	50	30
230	1	4	22	1	42	51	34	31	47	15	65	29
231	2	1	19	2	37	44	45	28	35	7	53	30
232	2	1	20	2	31	46	43	29	36	7	54	30
233	2	1	17	2	46	50	56	18	55	7	36	40
234	2	1	18	1	33	34	35	36	38	9	60	21
235	2	3	22	2	41	42	41	27	32	9	48	29
236	1	3	21	2	38	46	52	26	40	11	48	28
237	2	3	20	2	30	39	32	40	44	12	74	27
238	1	3	20	1	24	43	39	37	32	13	66	22
239	2	1	18	1	36	38	39	36	36	7	61	30
240	2	3	21	2	31	42	39	32	39	9	45	30
241	2	1	18	2	34	45	44	36	41	7	53	20
242	2	3	21	2	36	39	40	32	37	14	56	29
243	2	1	18	2	36	36	36	36	36	19	64	30
244	2	1	19	2	35	35	40	43	45	15	61	29
245	2	1	20	2	31	38	35	48	36	12	69	26
246	2	1	18	2	32	37	35	35	37	11	62	26
247	1	1	20	2	29	31	34	40	46	15	65	24
248	2	1	19	2	35	40	45	36	37	10	36	40
249	1	1	21	2	38	33	37	36	33	9	61	25
250	1	1	19	2	46	55	52	22	49	9	45	29
251	2	3	20	2	34	46	40	31	39	14	54	27
252	2	1	19	1	33	44	36	33	40	11	61	23
253	2	3	21	1	37	48	43	25	37	7	54	29
254	2	1	19	2	37	41	39	31	37	7	45	29
255	2	1	18	1	40	48	39	38	41	14	49	30
256	2	1	19	1	22	45	36	22	34	7	50	30
257	2	3	22	2	33	39	40	33	35	8	54	30
258	2	1	19	2	27	47	48	35	37	8	42	25
259	2	1	18	2	25	34	33	31	32	7	66	30
260	2	1	20	2	47	44	46	30	43	9	50	30
261	1	1	19	2	31	46	40	24	39	7	55	26
262	2	1	18	2	32	48	35	39	33	10	62	23
263	2	3	23	2	46	58	52	22	41	7	43	27
264	2	3	22	2	39	42	44	27	41	7	52	30
265	1	3	21	2	43	53	42	41	46	14	60	30
266	1	3	21	2	32	37	43	28	32	9	55	24
267	2	1	20	2	31	49	45	37	40	8	42	30
268	2	1	19	1	25	53	42	41	30	18	57	25
269	2	3	22	1	29	36	25	53	48	15	69	22
270	2	1	19	2	42	48	34	38	38	11	66	29
271	1	1	18	2	34	47	34	19	36	7	63	29
272	2	3	22	2	35	46	42	42	35	11	52	25
273	2	3	20	2	43	45	32	40	48	12	73	29
274	2	3	21	2	43	44	46	35	45	12	53	30
275	2	3	22	2	27	46	47	31	51	10	46	35
276	2	1	20	2	25	42	33	41	30	17	77	21
277	2	1	18	1	36	51	35	34	38	7	64	25
278	2	3	19	2	32	41	36	38	37	12	71	26
279	2	3	20	2	36	37	37	46	32	9	59	22
280	2	1	19	2	34	41	34	36	33	11	73	22
281	2	1	20	2	32	37	35	35	35	14	60	28
282	1	1	18	2	39	49	46	16	39	7	52	30
283	2	1	18	1	41	46	34	36	41	13	56	25
284	1	3	21	2	37	51	45	30	37	14	55	27
285	2	1	19	2	34	40	32	36	34	9	60	30
286	1	1	19	1	40	40	36	34	38	8	60	30
287	2	1	20	1	45	50	39	24	44	7	53	29
288	2	1	18	2	37	51	33	41	47	18	52	28
289	2	3	21	2	34	35	33	50	46	13	56	29
290	1	3	20	2	32	39	38	33	39	9	61	28
291	2	1	19	1	40	45	47	24	39	7	64	30
292	2	1	19	2	35	39	34	34	44	13	67	29
293	2	1	19	2	51	45	46	33	53	15	43	38
294	2	1	19	1	52	56	48	38	46	7	42	33
295	2	3	22	1	56	60	56	12	60	7	32	40
296	2	1	20	2	30	53	37	40	39	13	61	20
297	1	3	21	2	28	38	30	49	45	20	49	21
298	2	1	19	2	42	39	34	33	37	11	60	28
299	1	3	21	2	37	41	46	35	47	10	60	27
300	2	1	19	1	42	51	46	33	53	7	49	40
301	2	1	19	1	36	36	36	36	36	12	60	25
302	2	1	19	1	36	38	42	38	37	7	54	30
303	1	1	21	1	30	43	30	36	41	12	70	28
304	2	1	19	1	39	52	30	34	53	9	76	28
305	2	1	19	2	35	53	45	28	39	7	56	30
306	1	1	19	2	16	40	33	44	20	10	58	36
307	2	1	18	1	36	48	44	33	42	9	49	30
308	1	1	19	1	49	56	51	17	36	7	49	28
309	2	1	19	1	45	44	40	31	43	8	44	30
310	2	1	19	2	42	49	42	32	51	14	73	29
311	2	3	21	2	30	53	43	26	54	8	55	39
312	2	3	20	1	38	47	41	37	40	15	64	30
313	1	1	18	1	35	42	37	23	49	11	61	28
314	2	1	19	1	28	43	42	36	36	12	54	25
315	1	1	18	1	35	43	47	35	38	13	57	29
316	2	1	18	2	38	48	44	18	48	7	31	40
317	1	3	21	2	31	44	36	38	43	12	52	26
318	1	4	23	2	33	42	38	29	32	7	61	23
319	2	1	20	1	30	44	44	35	35	8	59	28
320	2	3	22	1	45	45	42	32	41	9	62	22
321	1	3	21	1	25	46	46	28	39	9	65	30
322	2	3	19	1	32	47	26	38	34	15	73	22
323	2	1	19	2	28	42	35	32	35	7	56	24
324	2	3	21	2	32	37	28	31	32	8	55	27
325	1	2	20	1	36	36	36	36	36	7	68	40
326	1	2	21	1	36	36	36	36	36	7	52	10
327	1	2	21	1	36	36	36	36	36	14	60	20
328	1	2	20	1	32	32	40	38	38	14	64	30
329	1	2	20	2	36	36	36	36	36	7	60	30
330	1	2	20	2	36	36	36	36	36	7	52	10
331	1	2	20	1	36	37	34	38	35	17	64	34
332	1	2	21	2	39	35	36	39	34	7	59	33
333	1	1	20	2	44	47	35	49	41	18	53	25
334	1	2	20	2	36	36	36	36	36	7	52	10
335	1	2	20	1	36	36	36	36	36	7	54	30
336	1	2	20	2	36	36	36	36	36	13	61	29
337	1	2	21	2	36	36	36	36	36	14	60	20
338	2	1	19	1	31	55	46	21	40	7	40	30
339	2	1	19	2	35	39	30	42	26	16	68	24
340	1	1	20	1	40	44	44	28	44	7	60	30
341	1	2	21	2	36	36	36	36	36	14	60	30
342	1	2	20	2	41	42	45	29	40	7	42	38
343	1	2	20	2	33	35	37	38	34	14	58	30
344	1	2	20	2	36	36	36	36	36	7	61	30
345	1	2	20	1	36	36	36	36	36	7	65	30
346	1	2	19	2	36	36	36	36	36	14	60	30
347	1	2	21	2	38	37	36	38	36	12	60	26
348	1	2	19	2	36	36	38	36	36	7	68	40
349	2	3	21	1	35	45	39	46	44	9	65	23
350	1	2	20	2	36	34	38	38	34	7	64	30
351	1	2	20	2	36	36	36	36	36	14	60	30
352	1	2	20	2	37	37	35	35	36	7	61	30
353	1	2	20	1	33	45	46	41	42	21	65	18
354	2	1	18	2	38	37	43	35	38	7	52	22
355	1	2	18	1	36	36	36	36	36	7	52	10
356	1	2	20	2	45	56	50	21	49	7	52	40
357	1	1	18	1	39	34	40	32	35	12	62	25
358	1	2	21	2	36	36	36	36	36	14	56	20
359	1	2	20	2	38	41	34	33	37	7	66	25
360	1	2	20	1	36	36	36	36	36	7	62	30
361	1	2	19	1	36	36	36	36	36	14	60	30
362	1	2	21	1	36	34	41	39	39	7	60	30
363	1	2	20	1	40	38	37	36	42	7	60	30
364	2	3	22	2	44	46	32	30	26	9	65	30
365	1	2	19	2	34	35	36	33	36	7	55	14
366	1	2	20	1	35	44	42	35	40	7	43	30
367	1	2	20	1	36	41	40	26	38	7	41	30
368	2	1	19	2	48	41	45	40	44	8	32	40
369	1	2	21	2	31	45	40	34	34	7	60	30
370	1	2	18	1	34	40	36	36	38	7	62	24
371	1	2	22	1	36	35	37	35	35	16	56	20
372	1	2	21	1	38	40	31	43	36	20	85	23
373	1	2	20	2	33	39	37	34	35	7	54	22
374	1	2	20	1	24	42	26	39	38	13	77	21
375	1	2	20	1	35	35	38	39	36	15	61	27
376	1	2	19	2	36	36	36	36	36	7	64	30
377	2	1	19	1	36	33	34	45	30	11	60	27
378	1	1	18	1	31	44	44	34	44	21	63	30
379	1	2	20	2	41	43	45	34	35	11	61	25
380	1	1	19	2	35	34	37	37	39	13	64	30
381	1	2	21	1	34	36	35	35	37	7	60	30
382	1	2	19	2	29	45	42	26	40	7	56	28
383	1	2	20	2	35	38	34	38	34	7	60	26
384	1	2	23	2	45	52	54	20	43	7	51	39
385	1	2	20	2	36	36	36	36	36	7	64	30
386	1	1	20	1	36	57	41	33	39	9	56	30
387	1	1	20	2	38	36	35	38	44	14	52	10
388	1	2	21	2	36	36	36	36	36	7	64	30
389	1	2	20	2	36	36	36	36	36	7	57	30
390	2	2	20	1	42	50	42	39	36	11	54	30
391	2	2	19	1	39	40	39	33	43	7	56	25
392	1	1	19	1	35	37	36	31	35	17	60	27
393	1	2	20	2	35	36	38	38	35	7	61	25
394	1	2	21	1	32	42	36	34	37	7	62	29
395	1	2	21	2	33	36	36	37	33	10	56	24
396	2	2	20	2	42	42	34	34	37	7	55	30
397	2	2	19	1	40	48	51	25	40	12	45	30
398	1	2	20	2	34	34	38	38	36	7	64	30
399	1	2	21	2	42	37	38	31	45	14	60	30
400	1	2	19	2	36	35	33	38	37	14	55	25
401	1	2	20	1	36	36	36	36	36	7	48	40
402	1	3	22	2	50	56	49	17	50	7	34	38
403	2	2	20	2	36	38	36	33	36	15	60	25
404	2	2	20	1	45	54	53	18	52	7	32	37
405	2	2	19	1	53	53	57	16	55	7	45	32
406	1	2	20	2	36	36	36	36	36	10	70	25
407	1	2	19	1	45	50	55	32	49	7	53	38
408	1	2	21	1	40	40	32	32	36	8	60	10
409	1	2	20	1	38	35	41	44	44	19	72	28
410	1	2	20	2	37	35	36	36	35	7	60	20
411	1	2	20	2	34	43	42	30	38	14	60	29
412	1	4	23	2	35	38	38	36	33	14	63	27
413	1	2	20	2	36	36	36	36	36	11	52	10
414	1	2	21	2	37	34	37	40	36	15	54	20
415	1	2	20	1	37	45	43	30	43	8	57	27
416	1	3	21	1	34	36	33	33	34	14	62	30
417	2	2	20	2	27	51	43	49	53	19	66	27
418	2	1	19	1	38	44	35	26	34	7	45	22
419	1	2	20	2	38	37	36	36	36	14	64	30
420	2	2	19	1	40	47	43	36	38	7	57	30
421	1	1	19	1	28	43	39	39	48	9	57	30
422	1	2	20	2	36	40	35	37	37	7	49	30
423	2	2	20	2	37	38	38	36	38	14	59	29
424	1	2	20	1	38	38	36	36	36	7	52	30
425	1	2	20	2	52	52	56	24	56	7	48	40
426	1	2	20	1	36	36	36	36	36	14	56	20
427	1	2	19	1	37	37	36	36	36	7	61	26
428	2	1	19	2	39	49	48	26	43	7	53	30
429	2	2	19	1	36	38	42	34	38	7	56	40
430	1	2	20	2	36	36	36	36	36	7	59	27
431	1	2	20	1	45	43	44	33	45	7	26	40
432	1	2	19	1	40	42	40	30	52	10	69	40
433	2	2	19	1	39	52	43	25	38	7	60	30
434	1	2	20	2	36	36	36	36	36	14	64	30
435	1	2	20	2	44	54	45	18	44	7	54	29
436	1	2	21	1	36	36	36	36	36	21	60	30
437	1	2	21	2	56	56	60	12	56	7	20	27
438	1	2	20	1	37	35	33	34	38	14	68	33
439	2	2	19	1	36	36	36	36	36	11	60	20
440	1	2	21	1	37	42	38	34	38	8	57	25
441	1	2	20	2	35	35	37	37	36	15	60	23
442	2	2	20	1	35	41	37	31	40	7	60	29
443	2	2	19	1	45	55	43	28	46	8	44	29
444	2	2	19	2	46	59	59	12	58	7	22	40
445	2	3	22	1	42	44	47	29	45	7	39	26
446	1	2	22	1	32	37	32	39	37	14	60	30
447	1	2	20	1	38	40	35	35	35	7	43	39
448	1	2	21	2	44	45	37	29	44	7	64	30
449	1	2	20	1	49	53	55	22	50	7	43	30
450	1	2	20	1	35	35	37	42	47	15	63	33
451	1	2	21	2	36	36	36	36	36	14	56	20
452	1	2	20	1	36	36	36	36	36	7	68	40
453	1	2	20	1	33	34	38	37	36	15	61	26
454	1	2	21	1	36	36	36	36	36	7	60	30
455	2	3	22	2	40	48	46	28	41	7	48	30
456	1	2	22	1	36	36	36	36	36	7	68	40
457	1	2	20	1	36	36	36	36	36	21	52	10
458	1	2	21	2	35	44	42	25	36	9	57	28
459	1	2	20	1	27	48	39	51	45	20	64	26
460	1	2	20	1	48	56	60	16	52	7	60	20
461	1	2	20	2	36	36	36	36	36	7	60	26
462	1	2	21	1	36	41	40	35	39	7	68	40
463	1	1	18	1	39	47	41	35	37	7	51	27
464	2	2	19	1	35	36	35	36	39	12	58	22
465	1	2	20	2	33	37	37	35	35	11	64	30
466	2	3	20	1	27	44	32	33	46	11	66	28
467	1	2	19	2	36	38	36	36	36	8	59	29
468	2	4	22	1	28	46	46	31	34	9	54	25
469	1	1	19	2	36	42	37	37	37	7	53	40
470	1	1	19	1	39	40	46	33	36	7	66	40
471	1	1	20	2	37	37	36	30	38	10	60	26
472	1	1	20	2	36	36	36	36	36	14	60	25
473	2	1	19	2	35	40	45	36	31	9	60	35
474	2	1	19	2	27	35	34	35	33	7	61	20
475	1	1	19	1	46	56	57	26	55	8	36	36
476	1	1	20	2	36	36	36	36	36	14	60	26
477	1	1	19	2	36	40	38	32	47	12	58	31
478	2	1	18	2	38	38	36	36	36	7	57	30
479	1	1	18	2	36	36	36	36	36	9	60	30
480	2	1	20	2	36	36	36	36	36	14	59	30
481	1	1	20	2	36	45	41	30	38	7	60	25
482	1	1	19	2	35	42	43	32	36	13	60	30
483	2	1	18	2	40	44	36	30	39	7	62	30
484	2	1	20	2	39	41	37	37	37	14	60	30
485	2	1	18	2	32	46	45	42	40	7	51	30
486	2	1	19	1	43	44	40	29	40	7	64	30
487	1	1	20	2	12	32	32	57	22	22	87	27
488	2	1	20	2	37	52	55	17	46	7	67	25
489	1	1	20	2	19	47	37	35	38	13	59	26
490	1	1	18	2	45	55	50	25	49	7	24	40
491	2	1	20	2	36	36	36	36	36	14	60	30
492	2	1	18	2	50	58	56	22	57	7	47	28
493	1	1	18	1	44	52	53	23	42	7	44	40
494	1	1	19	1	44	42	45	28	48	7	58	30
495	2	1	19	2	41	43	45	28	41	14	61	28
496	2	4	23	2	37	39	41	29	40	12	48	27
497	1	3	21	1	36	36	36	36	36	11	64	30
498	2	3	21	2	36	36	36	36	36	14	60	21
499	1	3	22	2	36	36	36	36	36	14	60	30
500	1	3	21	2	36	36	36	36	36	20	60	30
501	1	3	20	2	38	38	36	35	36	7	58	30
502	1	3	22	1	36	36	36	36	36	21	64	30
503	1	3	23	1	32	38	36	37	39	18	57	25
504	2	3	20	2	36	38	35	37	36	7	60	30
505	2	3	20	2	36	36	36	36	36	14	60	30
506	1	3	21	2	32	24	28	48	24	28	63	22
507	2	3	20	1	36	37	36	36	37	15	60	29
508	2	3	21	2	37	37	35	35	36	7	64	30
509	2	3	22	2	35	36	37	36	36	7	60	30
510	1	3	21	2	36	36	36	36	36	14	60	29
511	1	3	20	2	36	36	36	36	38	10	63	20
512	1	3	21	1	36	36	36	36	36	8	64	30
513	1	3	22	2	37	39	37	33	35	7	49	27
514	1	3	22	1	37	37	38	32	39	7	64	23
515	2	3	20	2	32	46	51	41	43	14	50	30
516	2	3	21	2	42	53	45	28	45	7	52	27
517	2	1	26	2	36	36	36	36	36	7	52	10
518	2	3	22	2	36	36	36	36	36	14	60	27
519	1	3	22	1	38	41	38	34	34	9	60	30
520	2	3	21	1	38	41	40	33	39	14	60	25
521	1	3	21	1	38	49	45	30	41	12	57	25
522	2	3	21	2	31	42	42	40	41	11	57	29
523	1	3	22	1	36	42	37	37	46	13	57	30
524	2	3	20	1	32	44	36	42	29	11	56	27
525	1	3	22	2	29	49	48	25	45	7	44	29
526	1	3	21	2	41	44	46	28	41	14	60	30
527	2	3	22	2	41	43	39	37	41	7	64	28
528	2	3	21	2	36	36	36	36	36	8	46	30
529	2	3	21	2	42	44	49	30	45	9	39	29
530	2	3	22	1	28	50	49	36	38	17	60	28
531	2	3	21	1	44	47	43	33	47	7	48	29
532	2	3	19	2	38	46	44	40	38	13	61	30
533	2	3	20	2	38	41	38	39	45	12	61	26
534	2	3	20	2	25	47	41	45	47	24	62	23
535	1	3	22	2	31	46	42	39	33	14	58	25
536	2	3	22	2	29	47	44	37	36	10	47	25
537	2	3	21	2	35	53	47	25	37	9	54	26
538	2	3	20	2	41	47	43	38	34	13	60	20
539	1	3	23	2	27	42	42	35	41	18	60	30
540	2	3	20	2	34	42	39	33	37	13	61	26
541	1	3	22	2	36	36	36	36	36	7	64	30
542	1	3	18	1	36	36	36	36	36	7	60	26
543	1	3	20	2	36	36	36	36	36	20	56	20
544	1	3	19	2	36	34	38	37	35	15	54	10
545	1	3	21	2	36	37	38	35	36	8	66	23
546	2	3	21	1	37	36	40	39	37	7	60	30
547	1	3	21	2	36	36	36	36	36	14	60	30
548	1	3	22	2	36	36	36	36	36	7	60	30
549	1	3	20	1	36	36	36	36	36	14	60	30
550	1	3	21	2	38	50	40	26	41	14	60	30
551	2	3	21	2	37	40	34	36	35	14	52	10
552	1	3	20	2	36	38	35	36	37	7	63	28
553	2	3	21	1	44	44	50	34	46	7	60	24
554	1	3	22	2	36	36	36	36	36	14	52	10
555	2	1	19	2	36	36	36	36	36	7	52	10
556	2	3	20	2	36	36	36	36	36	7	60	16
557	1	4	22	2	36	37	37	36	35	8	60	21
558	1	3	21	2	36	36	36	36	36	14	56	20
559	2	3	21	1	36	36	36	36	36	7	68	40
560	1	3	22	1	32	37	34	39	28	21	53	25
561	1	3	21	1	36	36	36	36	36	7	60	20
562	1	3	21	1	36	36	36	36	36	14	62	30
563	1	3	20	2	36	36	36	36	36	14	56	20
564	1	3	22	2	36	36	36	36	36	7	60	30
565	1	3	22	2	35	42	36	35	31	18	66	40
566	2	3	22	2	38	44	37	42	39	14	64	30
567	2	3	20	2	37	38	36	36	36	14	64	30
568	2	3	22	2	36	36	36	36	36	7	60	30
569	1	3	22	2	36	36	36	36	36	14	64	30
570	1	3	20	1	36	36	36	36	36	7	22	32
571	2	3	18	1	35	34	36	38	37	12	62	27
572	1	3	20	1	36	36	36	36	36	7	60	27
573	1	3	20	2	37	36	35	37	34	7	60	20
574	2	3	20	1	36	36	36	36	36	7	55	30
575	1	3	20	2	36	36	36	36	36	7	60	30
576	2	3	22	2	36	36	36	36	36	7	52	40
577	1	3	21	1	35	40	34	36	34	7	64	28
578	1	3	20	2	36	36	36	36	36	7	60	30
579	2	3	21	1	36	35	35	35	34	14	60	30
580	1	3	22	1	36	36	36	36	36	7	60	30
581	1	3	22	2	33	35	40	32	43	14	60	25
582	1	3	21	1	34	40	33	34	39	7	59	30
583	2	3	22	2	36	36	36	36	36	7	53	40
584	1	3	21	2	36	36	36	36	36	14	60	30
585	1	3	22	2	37	39	34	30	35	17	55	28
586	2	3	21	2	35	36	38	36	36	14	64	30
587	2	3	21	2	35	47	40	30	42	14	64	30
588	1	3	22	1	30	47	40	24	44	11	59	38
589	1	3	20	2	34	34	40	40	36	14	60	30
590	1	3	20	2	36	36	36	36	36	7	60	30
591	1	3	21	2	33	39	44	38	42	7	60	26
592	1	3	22	1	36	36	36	36	36	7	64	30
593	1	3	21	2	38	50	46	28	48	14	60	30
594	1	3	21	2	38	37	41	37	37	7	64	30
595	1	3	20	2	30	37	41	34	37	7	61	24
596	1	3	22	2	36	36	35	33	37	9	61	25
597	1	3	22	2	31	39	33	35	31	14	60	24
598	1	3	21	2	34	39	41	37	38	12	65	36
599	2	3	21	1	52	60	60	12	60	7	20	39
600	1	3	22	2	36	36	36	36	36	7	60	30
601	1	3	22	2	36	36	36	36	36	7	48	40
602	1	3	21	1	36	31	38	37	34	7	60	30
603	1	3	22	2	36	37	37	36	34	8	61	26
604	2	3	18	2	34	38	40	33	40	7	60	30
605	1	3	21	2	37	38	43	31	38	7	30	39
606	2	3	20	1	32	41	38	39	36	13	64	30
607	2	4	18	1	36	36	36	36	36	14	68	36
608	2	3	21	1	45	56	52	23	44	7	47	26
609	1	3	22	2	37	38	38	34	40	7	60	28
610	1	3	20	2	31	46	42	37	39	7	50	28
611	1	3	21	1	43	60	57	22	51	8	26	40
612	1	3	21	2	36	36	36	35	37	7	60	30
613	1	3	21	2	36	36	36	36	36	7	60	30
614	1	3	21	1	36	37	39	34	41	9	42	30
615	2	3	22	2	36	44	43	32	40	7	60	30
616	2	3	20	2	32	42	38	38	41	10	60	25
617	1	3	22	2	36	36	36	36	36	7	60	21
618	1	3	22	2	32	32	34	36	37	14	52	10
619	2	3	20	1	37	36	36	36	37	14	60	30
620	1	3	20	2	37	40	40	32	43	7	60	30
621	1	3	22	1	41	44	39	31	46	11	60	30
622	1	3	22	2	37	39	39	34	37	7	60	28
623	2	3	21	2	35	36	35	36	36	8	61	30
624	1	3	22	2	18	46	45	26	32	7	52	10
625	1	3	22	1	50	51	41	25	50	21	60	20
626	2	3	21	2	34	37	37	36	39	7	64	30
627	2	4	20	1	35	39	36	36	38	7	64	33
628	2	3	21	1	33	42	45	30	42	14	55	30
629	1	3	21	2	41	45	45	31	50	8	74	27
630	2	3	21	2	30	49	42	33	41	7	43	30
631	1	3	21	2	27	44	40	35	39	14	64	30
632	2	3	21	1	22	42	34	38	43	10	60	23
633	2	3	21	1	37	41	39	36	39	7	51	30
634	1	3	22	2	48	60	56	16	55	7	40	40
635	1	3	21	1	34	36	36	36	36	14	67	20
636	1	3	22	2	37	45	42	30	37	7	50	29
637	1	3	20	1	40	47	47	29	37	7	38	28
638	1	3	22	1	34	44	31	47	39	21	60	25
639	1	3	22	1	41	56	58	27	48	7	29	38
640	1	3	21	1	37	46	36	32	39	8	59	30
641	2	3	21	1	35	43	35	42	38	21	79	18
642	1	3	22	2	33	40	39	36	38	9	68	40
643	1	3	23	1	36	36	36	36	36	9	68	40
644	1	3	20	2	36	36	36	36	36	14	68	40
645	1	3	19	1	33	40	31	39	27	11	65	30
646	1	3	21	1	18	47	39	23	35	10	60	24
647	2	3	21	2	26	40	26	40	34	13	74	29
648	1	3	21	1	36	35	36	36	36	14	56	25
649	2	3	20	1	36	38	36	36	35	13	43	30
650	1	3	21	1	44	44	32	35	33	14	56	20
651	2	3	21	2	46	43	38	25	40	7	60	30
652	1	3	20	2	37	41	36	34	38	7	60	29
653	1	3	21	1	38	53	50	26	50	7	31	40
654	1	3	21	2	36	37	36	36	36	9	60	30
655	2	3	20	2	33	37	35	36	34	13	60	24
656	1	3	23	2	42	44	48	24	35	7	52	30
657	1	3	20	1	35	31	40	28	45	11	63	30
658	1	3	23	2	35	46	47	30	40	7	59	30
659	2	3	21	2	35	41	36	29	34	7	53	25
660	2	3	20	2	44	46	46	28	43	7	49	30
661	1	3	23	1	35	45	31	28	36	10	59	25
662	1	3	22	2	40	45	49	32	30	8	53	23
663	1	3	21	2	52	54	57	15	56	7	54	39
664	1	3	21	2	39	44	44	33	42	8	43	28
665	1	3	21	2	34	54	43	38	44	9	44	30
666	1	3	21	2	36	47	44	30	36	7	44	29
667	1	3	21	1	30	47	46	25	38	7	54	30
668	1	3	21	2	38	45	42	30	54	9	60	29
669	2	3	20	2	39	42	40	43	46	24	74	24
670	1	3	21	2	34	41	43	31	37	7	53	30
671	2	3	20	2	25	47	37	41	41	17	61	21
672	1	3	22	2	29	41	35	41	38	15	66	26
673	1	3	25	2	24	38	30	48	30	13	70	23
674	2	3	22	2	32	46	40	41	37	18	52	26
675	1	3	21	2	38	48	41	27	38	8	64	30
676	2	3	22	2	34	44	41	29	33	7	51	28
677	2	3	21	2	40	46	41	40	31	13	48	29
678	1	3	21	2	36	41	45	29	42	7	47	30
679	1	3	22	2	28	37	23	54	30	22	68	21
680	1	3	22	1	44	42	47	30	43	7	42	28
681	1	4	22	1	28	43	47	41	39	13	76	20
682	1	3	22	2	29	41	41	36	48	7	72	26
683	1	3	21	1	42	44	41	39	53	7	49	26
684	1	3	21	2	36	42	45	30	40	14	55	30
685	1	3	21	1	37	51	44	31	43	15	55	30
686	2	3	21	2	35	41	39	34	37	13	60	29
687	1	3	23	2	38	37	37	38	36	7	56	30
688	1	3	22	1	42	53	50	19	51	7	68	40
689	2	3	21	2	35	39	38	37	36	20	65	25
690	1	1	20	2	38	37	39	34	42	7	64	25
691	2	1	19	2	35	35	37	37	36	11	60	25
692	2	1	20	1	37	37	38	38	36	14	60	27
693	2	1	19	1	36	40	32	38	36	7	56	22
694	2	1	19	1	34	34	38	37	37	12	60	30
695	2	1	19	2	36	36	36	36	36	7	59	30
696	2	1	18	2	38	40	38	32	38	8	61	22
697	1	1	22	2	32	40	40	40	28	7	68	40
698	2	1	18	2	36	36	36	36	36	8	64	30
699	2	1	19	1	36	37	36	36	36	14	60	30
700	1	1	18	2	36	36	36	36	36	7	52	10
701	1	1	20	2	35	36	37	37	38	7	57	24
702	2	1	19	2	36	36	36	36	36	7	60	30
703	2	1	19	2	36	36	36	36	36	7	56	30
704	2	1	18	2	34	40	36	35	37	14	59	30
705	2	1	19	2	37	35	37	37	34	10	65	25
706	2	1	20	2	38	38	36	36	36	7	68	40
707	2	1	20	2	35	46	38	32	40	14	60	34
708	2	1	18	2	36	36	36	36	36	9	52	10
709	2	1	20	2	33	40	41	38	41	14	52	29
710	2	1	19	2	37	42	42	34	37	14	60	30
711	2	1	19	1	36	36	36	36	36	10	64	30
712	2	1	19	2	36	47	45	30	40	7	47	32
713	1	1	21	1	41	35	33	37	36	13	55	24
714	2	1	19	1	34	41	35	34	38	10	59	30
715	2	1	18	1	36	36	36	36	36	8	52	10
716	2	1	19	2	38	38	42	36	38	7	53	29
717	2	1	20	1	43	44	45	25	44	8	52	30
718	2	1	18	1	40	41	53	26	38	7	28	40
719	2	1	18	1	25	35	37	36	44	7	60	24
720	2	1	18	2	35	45	44	35	48	7	43	27
721	2	1	19	2	46	49	48	28	46	7	36	30
722	2	1	19	2	29	46	44	39	45	9	67	26
723	2	1	18	2	31	39	34	37	33	15	66	22
724	2	1	19	2	36	36	36	36	36	11	60	28
725	2	1	18	1	21	49	50	47	34	18	55	30
726	2	1	18	2	41	41	38	28	32	7	69	23
727	2	1	19	2	35	39	34	38	32	13	58	23
728	1	1	20	2	28	44	44	38	35	11	69	23
729	2	1	18	1	38	48	46	39	45	14	61	26
730	1	1	19	2	35	44	49	44	38	14	68	40
731	2	1	18	1	42	45	37	26	51	11	60	30
732	1	1	19	1	36	36	36	36	36	14	60	27
733	2	1	19	2	36	36	36	36	36	14	59	25
734	2	1	19	2	25	44	34	45	34	14	60	27
735	1	1	20	1	36	36	36	36	36	7	60	30
736	1	1	19	2	32	41	27	29	36	8	60	30
737	1	1	20	2	36	36	36	36	36	7	52	10
738	2	1	19	2	29	47	49	37	36	13	53	24
739	2	1	19	2	35	45	34	30	39	7	53	26
740	2	1	20	2	36	36	36	36	36	21	60	30
741	1	1	17	2	36	36	36	36	36	7	60	20
742	1	1	19	2	36	36	36	36	36	14	56	30
743	1	1	19	1	44	56	56	20	60	9	26	40
744	1	1	19	2	36	36	36	36	36	21	64	30
745	2	1	19	2	38	40	36	34	38	7	60	30
746	2	1	19	2	36	36	36	36	36	7	60	30
747	1	1	19	2	30	35	40	38	34	13	60	20
748	1	1	19	2	36	36	36	36	36	15	60	30
749	2	1	18	2	36	38	34	35	36	7	63	30
750	2	1	19	2	33	46	40	30	38	7	60	25
751	2	1	19	2	40	44	45	29	47	7	38	40
752	2	1	20	1	34	52	41	39	22	8	70	24
753	2	1	18	1	35	50	37	40	35	14	63	26
754	1	1	19	2	33	41	32	35	33	7	60	30
755	2	1	18	1	52	53	57	23	55	14	60	30
756	1	1	19	2	36	36	36	36	36	7	52	10
757	1	1	20	1	40	40	51	31	29	7	71	36
758	2	1	19	1	37	37	35	36	36	7	64	30
759	2	1	18	2	36	37	38	37	36	7	58	30
760	1	1	18	2	36	36	40	36	36	7	68	40
761	1	1	21	2	34	46	46	34	44	18	45	21
762	2	1	18	2	33	37	33	39	34	12	77	20
763	1	1	20	1	32	50	40	35	39	7	57	30
764	1	1	19	2	38	38	38	36	35	9	60	27
765	2	1	18	2	45	47	48	26	46	7	42	31
766	2	1	18	2	37	41	40	31	37	8	59	20
767	1	1	19	2	36	40	40	35	39	7	64	30
768	1	1	20	2	36	36	36	36	36	14	56	30
769	2	1	22	2	33	35	38	39	39	28	56	20
770	2	1	19	2	31	43	37	35	38	8	65	22
771	1	1	19	1	36	36	37	36	36	7	59	30
772	1	1	20	2	34	37	36	36	38	14	59	30
773	2	1	19	2	36	48	46	27	40	7	60	26
774	2	1	18	2	42	50	47	22	45	8	62	25
775	1	1	19	2	41	43	48	31	40	14	60	30
776	1	1	19	1	56	60	60	12	59	7	52	40
777	1	1	20	1	41	37	47	28	37	7	59	30
778	1	1	19	2	32	56	40	28	24	7	54	27
779	2	1	19	2	34	44	38	42	23	14	61	25
780	1	1	20	2	39	43	41	26	43	10	60	30
781	1	1	20	2	35	48	46	26	44	7	60	30
782	2	1	19	2	36	36	36	36	36	8	60	23
783	2	1	18	2	36	36	36	36	36	7	64	30
784	2	1	20	2	29	38	35	28	43	8	60	26
785	1	1	18	2	37	43	40	33	38	14	66	28
786	2	1	17	1	44	46	34	26	40	7	58	25
787	1	1	20	2	41	47	48	27	43	14	63	40
788	2	1	20	2	36	36	36	36	36	7	60	30
789	1	1	20	2	40	47	46	30	40	9	64	30
790	2	1	18	2	34	43	38	32	36	8	58	24
791	1	1	20	2	40	45	38	34	37	7	60	31
792	1	1	18	1	41	39	35	42	38	7	63	29
793	2	1	20	2	38	38	42	36	44	12	60	30
794	1	1	19	2	29	42	31	36	37	13	60	22
795	2	1	20	2	36	36	36	36	36	14	60	30
796	1	1	18	2	38	41	40	36	38	14	64	30
797	1	1	20	2	40	51	50	27	43	14	59	30
798	2	1	18	2	36	34	36	35	39	13	64	30
799	1	1	19	1	52	49	57	15	52	7	26	40
800	1	1	19	2	41	44	42	27	42	9	60	22
801	2	1	19	2	36	43	36	31	39	7	63	25
802	1	1	19	2	39	41	38	35	37	14	60	29
803	1	1	20	2	39	47	47	27	50	7	29	33
804	2	1	19	2	43	43	46	32	47	7	51	29
805	2	1	19	1	37	43	41	35	47	8	50	30
806	2	1	18	2	34	45	39	31	33	9	65	25
807	2	1	20	2	38	47	46	26	44	7	51	29
808	2	1	19	2	35	40	39	27	31	7	65	27
809	1	1	18	2	36	36	36	36	36	12	64	30
810	1	1	19	2	27	41	38	39	46	12	78	27
811	2	1	19	2	44	54	54	19	52	7	39	30
812	1	1	20	1	36	36	36	36	36	7	52	10
813	1	1	20	2	45	50	49	23	44	7	56	38
814	1	1	19	2	45	49	52	24	47	7	32	39
815	1	1	20	2	35	38	33	39	38	14	64	24
816	2	1	18	1	30	37	43	45	47	16	59	30
817	1	1	19	2	24	41	41	35	37	14	65	25
818	1	1	19	1	27	37	34	35	35	13	63	22
819	1	1	18	2	36	44	40	28	35	8	60	22
820	1	1	18	2	37	53	48	27	49	7	34	39
821	1	1	18	2	37	36	39	36	37	15	56	25
822	1	1	20	1	33	36	35	38	40	7	61	25
823	1	1	19	2	39	41	45	34	44	14	60	29
824	2	1	19	2	47	56	54	21	45	7	60	35
825	2	1	20	2	41	45	46	28	35	8	45	30
826	2	1	19	1	43	50	49	28	42	7	49	39
827	2	1	18	1	33	38	40	33	38	14	54	28
828	1	1	19	1	39	39	43	31	42	7	64	30
829	2	1	19	1	36	36	36	36	36	7	61	30
830	1	1	19	1	36	39	36	36	36	16	68	40
831	1	1	19	2	36	36	36	36	36	7	60	30
832	1	1	19	2	38	44	47	25	43	7	63	26
833	1	1	20	2	36	36	36	36	36	11	60	30
834	1	1	20	2	38	39	41	34	41	14	59	23
835	1	1	20	2	29	44	37	34	34	8	64	30
836	1	1	19	2	29	41	35	39	41	14	61	21
837	1	1	19	2	36	45	34	35	41	14	45	30
838	1	1	18	2	47	45	50	23	51	7	40	30
839	1	1	19	2	36	36	36	36	36	7	52	10
840	1	1	19	2	36	36	36	34	36	7	59	24
841	1	1	18	2	34	40	38	34	39	16	54	27
842	1	1	19	2	43	52	45	25	43	9	52	26
843	1	1	18	2	42	41	38	39	36	14	71	30
844	2	1	18	1	25	28	39	43	47	28	52	10
845	1	1	19	2	39	54	46	26	36	9	54	30
846	2	1	18	1	31	57	53	19	51	8	40	31
847	2	1	18	2	44	46	48	26	41	10	49	28
848	2	1	19	2	37	54	47	29	40	8	59	26
849	2	1	19	2	31	40	41	48	50	12	51	25
850	1	1	19	2	32	43	41	33	39	7	60	26
851	1	1	19	1	57	56	60	12	56	7	20	40
852	1	1	20	2	41	50	54	26	41	8	41	28
853	2	1	18	2	36	34	36	35	37	14	64	27
854	2	1	18	2	45	49	42	38	41	7	59	20
855	2	1	19	2	35	37	37	37	34	14	60	30
856	2	1	19	2	32	50	42	26	39	8	56	25
857	2	1	19	1	36	36	36	36	36	7	60	30
858	2	1	19	2	43	43	37	29	34	7	60	29
859	2	1	21	2	35	36	37	36	35	7	50	28
860	2	1	19	2	31	42	37	30	37	10	67	25
861	2	1	18	2	50	55	52	17	54	8	24	40
862	2	1	19	2	34	43	36	43	36	14	62	23
863	2	1	18	2	25	46	36	26	30	8	64	24
864	2	1	19	2	31	41	43	37	38	12	62	29
865	2	1	19	1	40	52	51	37	55	10	41	26
866	1	1	20	2	36	46	41	37	37	13	67	25
867	1	3	22	2	36	36	36	36	36	14	60	20
868	2	3	22	1	29	45	44	31	51	14	52	30
869	1	1	20	2	36	36	36	36	37	14	64	30
870	1	1	19	2	36	36	36	36	36	14	64	30
871	1	1	22	2	36	36	36	36	36	14	60	30
872	1	1	19	1	36	36	36	36	36	14	56	30
873	1	1	19	2	36	36	34	36	38	14	60	21
874	1	1	18	2	32	34	42	37	37	17	62	30
875	2	1	18	2	34	39	36	36	36	8	60	20
876	1	1	18	2	35	40	34	33	36	14	56	20
877	2	1	19	2	35	41	41	32	40	12	60	26
878	1	1	19	2	36	48	52	28	52	7	48	40
879	1	1	18	1	53	46	46	33	53	11	45	33
880	1	1	19	1	36	36	36	36	36	14	60	30
881	1	1	18	2	31	44	44	34	37	8	60	30
882	1	1	18	2	44	48	44	32	40	7	68	40
883	1	1	19	2	38	44	49	38	37	7	56	40
884	1	1	18	2	36	36	36	36	36	7	61	28
885	2	1	18	2	38	38	36	36	36	12	58	24
886	1	1	18	2	40	38	39	34	40	7	60	25
887	1	1	19	2	33	36	38	34	33	7	61	30
888	1	1	19	1	36	52	46	20	39	8	56	31
889	1	1	19	2	37	37	35	35	37	7	56	40
890	2	1	18	2	34	46	42	35	36	7	57	30
891	1	1	20	2	38	48	46	37	46	14	60	29
892	1	1	19	2	27	40	44	32	29	10	73	24
893	1	1	19	2	34	44	39	36	37	14	59	30
894	2	1	19	2	33	37	38	36	34	14	60	23
895	1	1	19	2	35	39	38	44	30	14	61	30
896	1	1	19	2	24	26	17	55	23	28	52	10
897	1	1	18	2	34	34	38	38	36	14	60	20
898	1	1	19	2	36	35	35	36	36	12	60	28
899	1	1	19	1	31	37	34	39	37	20	73	29
900	2	1	19	2	35	55	50	21	44	8	42	31
901	1	1	19	1	34	47	34	27	35	7	60	29
902	2	1	19	1	28	52	47	27	32	7	61	28
903	1	1	19	1	44	47	54	22	43	9	40	28
904	1	1	18	2	37	59	52	25	41	7	52	34
905	1	1	20	2	32	37	36	37	36	14	60	26
906	1	2	20	2	36	36	36	36	36	10	56	20
907	2	2	20	1	36	38	36	32	38	12	60	25
908	1	2	20	1	36	48	44	36	40	7	64	40
909	1	2	21	2	36	36	36	36	36	7	52	10
910	2	2	20	2	33	38	36	36	37	14	60	30
911	1	2	21	2	36	36	36	36	36	7	60	30
912	1	2	21	2	36	36	36	36	36	7	64	30
913	2	2	20	2	36	36	36	36	36	7	59	30
914	1	2	20	2	36	36	36	36	36	7	62	20
915	1	2	19	1	38	35	40	35	38	14	60	20
916	1	2	20	2	38	48	45	26	44	8	53	30
917	1	2	20	2	34	37	44	35	35	7	58	16
918	1	2	21	2	36	36	36	36	36	8	60	30
919	2	2	20	1	36	38	35	36	35	9	60	30
920	2	2	19	2	36	36	36	36	36	14	60	24
921	2	2	22	2	36	36	36	36	36	14	60	20
922	1	2	20	2	36	36	36	36	36	7	62	30
923	1	2	20	2	36	36	37	36	38	7	64	30
924	1	2	19	1	35	35	40	37	39	7	60	30
925	1	2	19	2	36	36	36	36	36	7	68	40
926	1	2	19	2	36	36	36	36	36	7	60	30
927	1	2	20	1	36	36	36	36	36	9	58	30
928	1	2	20	2	35	36	36	36	36	14	60	30
929	2	2	18	1	34	35	36	39	28	16	67	19
930	1	2	20	2	36	36	36	36	36	14	64	30
931	1	2	21	2	34	34	38	38	36	14	60	30
932	1	2	21	2	36	36	36	36	36	14	60	26
933	1	2	20	1	36	36	34	36	38	14	55	20
934	1	2	19	1	39	48	40	36	41	7	55	27
935	2	2	20	2	37	36	36	35	33	15	63	29
936	1	2	19	1	36	36	36	36	36	7	64	30
937	2	2	19	2	39	44	44	30	35	10	58	27
938	1	2	21	2	38	33	33	40	35	14	60	25
939	2	2	20	2	36	36	36	36	36	7	68	40
940	1	2	19	2	32	38	40	32	40	14	59	30
941	2	2	19	1	36	36	36	36	36	14	60	30
942	1	2	20	2	27	38	29	43	30	15	78	20
943	2	2	21	1	36	36	39	35	34	8	56	25
944	1	2	21	2	36	40	40	37	34	11	68	28
945	1	2	19	2	38	42	30	30	32	8	60	20
946	1	2	20	1	36	36	36	36	36	7	56	20
947	2	2	19	1	41	52	46	26	49	7	69	29
948	1	2	19	2	33	34	31	47	35	15	76	24
949	1	2	20	2	35	37	35	37	36	10	61	23
950	1	2	19	2	37	49	41	30	43	8	38	40
951	2	2	19	2	36	36	36	36	36	8	60	30
952	2	2	19	1	40	44	46	32	44	14	53	25
953	1	2	20	1	36	40	35	37	37	14	64	30
954	2	2	20	2	24	58	45	33	41	7	50	31
955	1	2	19	1	36	34	36	35	37	9	60	30
956	2	2	19	2	36	36	36	36	36	7	56	30
957	1	2	21	2	35	39	37	34	38	14	60	30
958	1	2	18	1	36	52	56	20	44	7	60	30
959	1	2	20	2	36	36	36	36	36	7	44	30
960	1	2	20	1	36	36	36	36	36	7	60	30
961	1	2	20	1	36	36	36	36	36	7	60	30
962	2	2	20	1	36	36	36	36	36	7	58	27
963	2	2	20	2	32	36	36	37	35	9	61	22
964	1	2	20	2	31	39	36	34	34	13	60	30
965	1	2	22	2	37	37	37	37	36	7	60	30
966	1	2	19	2	35	36	36	36	36	7	60	30
967	1	2	19	1	37	50	46	36	49	8	60	30
968	1	2	19	1	41	36	36	41	38	14	60	20
969	2	2	20	2	36	36	36	35	35	11	59	24
970	1	2	20	1	36	44	40	36	32	7	60	30
971	2	2	19	2	35	39	40	41	36	18	61	30
972	1	2	20	2	36	36	36	36	36	7	51	30
973	1	2	20	1	38	37	36	37	36	7	55	22
974	1	2	21	1	31	29	42	37	34	14	52	25
975	1	2	20	2	36	36	36	36	36	7	45	30
976	1	2	21	2	36	34	36	36	36	28	60	30
977	1	2	19	1	36	36	36	36	36	7	52	10
978	1	2	21	1	35	36	35	35	36	15	60	30
979	2	2	21	2	32	36	36	39	38	14	66	27
980	1	2	21	2	36	36	36	36	36	7	63	26
981	2	2	20	2	40	39	33	34	33	12	55	24
982	2	2	20	2	28	32	40	40	36	7	62	40
983	2	2	20	1	30	43	40	35	33	13	61	29
984	2	2	20	1	29	46	46	30	41	8	41	30
985	2	2	20	2	37	37	37	36	36	7	55	30
986	1	2	19	1	24	26	22	56	30	28	60	25
987	1	2	19	1	37	49	50	31	39	7	57	30
988	1	2	24	2	38	49	44	31	44	7	58	30
989	1	2	19	1	36	38	35	35	36	11	60	30
990	2	2	20	1	36	36	36	36	36	13	60	20
991	1	2	19	1	36	36	36	36	36	14	61	30
992	1	2	20	1	36	35	35	36	37	14	64	30
993	1	2	21	2	38	37	35	35	34	7	64	30
994	1	2	22	1	36	36	36	36	36	7	60	30
995	2	2	21	2	36	42	39	35	36	8	55	25
996	1	2	20	2	39	40	39	34	38	7	42	30
997	1	2	20	1	36	42	39	29	41	7	49	40
998	2	2	20	2	37	37	36	36	38	14	60	29
999	1	2	18	2	36	36	36	36	36	14	60	20
1000	2	2	19	1	42	49	45	32	40	7	43	30
1001	1	2	22	2	24	47	39	32	38	12	61	23
1002	1	2	19	2	34	32	36	41	36	14	56	20
1003	2	2	20	2	35	40	38	37	39	11	64	25
1004	1	2	19	2	36	36	36	36	36	7	68	40
1005	1	2	20	2	33	46	37	34	39	8	60	30
1006	1	2	20	2	36	46	44	29	47	13	56	30
1007	1	2	20	1	48	50	56	12	52	7	36	40
1008	1	2	21	2	47	49	45	33	46	15	61	30
1009	1	2	21	2	35	36	39	38	37	13	65	25
1010	1	2	22	2	28	48	31	24	30	7	66	26
1011	2	2	20	2	35	37	34	36	34	7	63	25
1012	1	2	21	2	36	36	36	36	36	7	60	30
1013	1	2	19	2	32	39	35	40	33	7	63	30
1014	1	2	21	2	36	36	36	36	36	7	50	25
1015	2	2	20	2	39	43	39	35	37	7	60	30
1016	2	2	20	2	34	36	36	37	34	13	60	30
1017	2	2	21	2	32	41	38	36	39	9	60	26
1018	1	2	20	1	36	36	36	36	36	14	60	30
1019	1	2	19	1	44	56	60	16	60	7	40	40
1020	1	2	20	2	41	44	43	29	41	7	60	30
1021	1	2	22	2	39	45	44	34	36	14	65	25
1022	1	2	22	2	36	36	36	36	36	14	60	30
1023	2	2	22	2	39	46	44	31	45	7	52	30
1024	1	2	20	2	39	44	43	29	40	7	60	30
1025	2	2	19	1	36	36	36	36	36	14	60	25
1026	1	2	20	2	47	57	58	15	54	7	28	30
1027	2	2	20	2	34	37	39	33	37	13	57	28
1028	1	2	20	1	36	36	36	36	36	14	60	30
1029	2	2	20	1	31	41	38	46	38	16	60	23
1030	2	2	19	1	47	47	47	30	44	7	36	29
1031	1	2	20	2	44	52	53	23	46	10	65	30
1032	2	2	20	2	44	47	45	29	40	8	59	30
1033	1	2	20	1	52	46	42	46	43	17	84	19
1034	2	2	20	2	41	48	44	29	42	7	28	37
1035	2	2	19	1	33	39	36	32	39	9	53	30
1036	2	2	20	2	33	34	38	38	39	7	66	26
1037	1	2	20	1	42	47	45	28	44	7	45	29
1038	2	2	20	2	41	46	46	21	40	7	61	28
1039	2	2	20	1	56	58	58	15	55	7	25	37
1040	1	2	19	2	33	45	44	32	38	8	62	26
1041	1	2	20	1	39	45	41	23	44	9	57	28
1042	1	2	20	2	44	50	52	27	45	8	42	30
1043	2	2	20	1	38	48	45	26	44	7	45	30
1044	2	2	19	2	34	38	40	37	42	7	60	27
1045	2	2	19	2	47	41	39	29	40	8	48	30
1046	1	2	20	2	39	43	43	32	45	10	60	30
1047	2	2	20	1	36	36	36	36	36	7	40	30
1048	2	2	20	1	43	46	46	30	44	8	63	30
1049	1	2	21	2	32	36	40	26	42	7	64	30
1050	2	2	20	2	36	39	38	33	37	7	55	29
1051	1	2	20	2	38	34	40	42	36	7	60	30
1052	2	2	19	2	36	43	44	33	37	12	56	29
1053	1	2	19	2	38	58	53	31	48	17	37	32
1054	1	2	19	2	39	44	37	32	35	15	54	26
1055	1	2	21	2	39	37	37	31	38	7	57	30
1056	1	2	21	2	36	36	36	36	36	7	64	30
1057	1	2	20	2	36	36	36	36	36	7	56	30
1058	1	2	20	2	29	40	38	34	39	10	40	32
1059	1	2	20	2	39	45	48	35	47	7	55	30
1060	1	2	20	2	25	41	38	48	40	19	65	35
1061	2	2	19	1	39	35	46	24	49	9	41	34
1062	2	2	20	1	38	48	44	27	36	7	44	30
1063	1	2	20	2	46	43	36	27	38	12	64	26
1064	1	2	20	1	36	36	36	36	36	7	60	30
1065	2	2	20	2	42	47	41	25	42	7	39	30
1066	1	2	20	1	34	43	41	47	48	18	68	21
1067	2	2	20	1	36	49	41	29	40	10	49	22
1068	2	2	20	2	37	40	26	31	34	11	62	30
1069	1	1	18	2	36	36	36	36	36	12	66	29
1070	2	1	18	1	36	36	36	36	36	9	60	30
1071	1	1	20	2	30	41	47	37	37	7	47	30
1072	2	1	18	2	34	34	36	37	37	14	60	30
1073	2	1	19	1	32	48	48	28	40	7	68	40
1074	1	1	20	1	36	36	36	36	36	10	60	24
1075	2	1	18	2	37	36	40	38	39	14	60	20
1076	1	1	19	1	36	36	36	36	36	7	43	28
1077	1	1	19	1	39	37	35	38	38	14	64	30
1078	2	1	19	2	35	36	41	39	36	7	58	29
1079	2	1	18	2	35	36	38	36	38	11	64	30
1080	1	1	19	1	35	36	43	38	39	11	61	25
1081	2	1	18	1	36	37	35	35	38	7	60	30
1082	2	1	19	1	43	45	45	26	45	14	48	28
1083	2	1	19	1	38	48	38	28	47	7	60	34
1084	2	1	18	1	50	50	47	34	44	14	56	30
1085	1	1	19	1	46	59	59	16	51	7	33	39
1086	2	1	18	2	40	42	41	32	36	7	60	30
1087	1	1	17	2	38	38	38	32	44	22	61	23
1088	1	1	19	2	36	39	34	36	39	17	62	30
1089	2	1	19	2	38	36	42	35	39	7	54	30
1090	2	1	19	2	36	36	36	36	36	7	64	30
1091	1	1	18	1	38	46	38	33	38	8	45	28
1092	2	1	19	1	44	45	35	29	33	7	60	35
1093	1	1	19	2	33	41	43	37	36	10	63	27
1094	2	1	20	2	38	42	35	36	36	14	61	30
1095	1	1	18	1	43	51	48	31	43	13	57	29
1096	2	1	18	2	34	55	47	28	43	14	44	30
1097	2	1	19	2	46	58	55	19	53	7	31	38
1098	2	1	19	2	33	37	35	36	36	14	60	30
1099	2	1	18	1	22	44	25	47	34	28	62	23
1100	2	1	18	2	36	41	40	35	41	8	55	29
1101	2	1	18	1	39	50	35	29	56	14	60	27
1102	2	1	18	1	36	36	36	36	36	9	72	20
1103	2	1	19	2	36	36	36	36	36	11	43	30
1104	1	1	19	2	43	50	42	19	37	7	60	28
1105	2	1	19	2	40	46	33	33	37	7	46	29
1106	1	1	19	1	30	39	33	37	41	7	62	27
1107	2	1	20	2	32	40	29	37	33	13	61	23
1108	2	1	18	2	30	43	36	34	38	12	62	28
1109	2	1	18	2	33	43	36	31	38	8	59	30
1110	2	1	19	2	35	38	36	34	36	11	60	30
1111	2	1	19	2	36	40	35	40	36	13	59	26
1112	1	1	20	2	42	41	47	38	35	7	64	30
1113	2	1	19	1	25	37	36	42	33	10	58	25
1114	2	1	18	2	30	49	36	36	38	10	57	25
1115	2	1	19	1	33	45	39	35	39	11	63	30
1116	2	1	18	2	50	56	53	13	45	7	53	30
1117	2	1	18	2	44	53	43	12	48	7	54	30
1118	1	1	19	1	42	42	41	45	51	13	49	30
1119	2	1	19	2	32	44	41	40	40	10	54	23
1120	2	1	19	2	40	45	40	29	41	7	47	25
1121	2	1	18	2	50	52	41	29	46	7	41	39
1122	2	1	18	2	36	40	34	37	37	13	57	24
1123	2	1	19	2	37	47	45	39	35	13	39	26
1124	2	1	19	2	41	53	38	20	38	7	49	34
1125	2	1	19	2	34	53	34	26	47	7	51	22
1126	2	1	17	2	46	32	38	42	44	12	76	18
1127	2	1	19	2	37	45	44	34	37	14	55	25
1128	2	1	19	1	31	37	40	33	32	8	50	21
1129	2	1	18	2	35	40	35	36	39	10	60	30
1130	2	1	18	2	32	41	22	34	45	13	70	27
1131	2	1	20	2	27	38	40	45	33	15	70	21
1132	2	1	19	2	34	44	49	29	42	7	51	25
1133	2	1	19	2	36	42	37	32	36	9	55	24
1134	2	1	19	2	36	46	41	33	39	8	64	29
1135	2	1	17	1	38	44	46	41	39	13	50	28
1136	1	1	19	2	43	47	46	27	40	7	41	30
1137	2	1	18	2	40	58	57	19	52	7	40	30
1138	1	1	19	2	30	46	44	34	44	10	56	29
1139	2	1	19	2	36	43	40	37	32	11	60	25
1140	2	1	19	2	28	50	45	33	38	9	53	29
1141	2	1	19	2	34	41	43	29	43	8	57	26
1142	2	1	19	2	47	56	52	24	47	7	54	31
1143	2	1	19	2	38	43	38	36	37	14	64	24
1144	2	1	20	2	30	39	42	33	40	9	56	37
1145	2	1	18	2	36	47	46	42	53	15	50	25
1146	2	1	18	2	43	47	41	31	41	9	65	27
1147	1	1	18	2	36	36	36	36	36	7	58	30
1148	2	1	19	2	36	36	36	36	36	8	64	39
1149	2	1	19	2	48	50	60	25	40	11	35	36
1150	2	1	19	2	36	47	41	44	46	9	62	22
1151	1	1	18	1	42	43	47	30	50	7	42	29
1152	2	1	19	2	31	34	39	37	39	9	64	30
1153	2	1	19	2	31	51	51	32	35	14	52	30
1154	2	1	18	2	35	55	47	27	43	7	53	25
1155	2	1	19	2	43	48	46	29	44	7	52	26
1156	2	1	19	1	38	39	43	34	41	10	50	27
1157	1	1	19	2	39	53	52	26	41	7	59	36
1158	2	1	19	2	30	49	46	31	34	11	55	27
1159	2	1	18	2	40	38	28	42	35	22	65	23
1160	2	1	19	1	22	31	24	52	42	21	67	20
1161	2	1	19	1	42	43	36	31	41	11	61	30
1162	2	1	18	2	34	48	45	31	42	8	56	26
1163	2	1	20	1	26	42	38	46	43	18	66	24
1164	2	1	20	2	46	41	39	24	26	7	80	25
1165	2	1	20	2	32	44	43	27	34	7	46	23
1166	2	1	20	2	27	44	41	42	32	17	63	20
1167	2	1	19	2	35	37	37	42	38	10	65	20
1168	1	1	20	2	28	41	36	35	32	15	62	25
1169	1	1	20	2	48	50	51	32	49	17	46	40
1170	2	1	18	2	35	46	48	30	40	8	60	25
1171	1	1	19	2	34	47	46	26	43	7	39	37
1172	2	1	18	1	29	45	41	39	34	11	54	25
1173	2	1	18	2	33	49	38	49	44	17	74	26
1174	2	1	19	2	30	44	40	33	33	7	55	29
1175	2	1	19	1	39	43	45	43	25	14	63	21
1176	2	1	19	2	33	49	43	39	37	11	54	23
1177	2	1	19	2	29	45	41	31	35	9	52	23
1178	1	1	19	1	40	47	46	21	41	11	69	31
1179	2	1	19	2	27	52	39	25	45	11	65	26
1180	2	1	19	2	49	58	54	17	53	7	21	40
1181	2	1	20	1	49	53	55	19	52	8	46	38
1182	2	1	18	2	34	44	41	31	35	8	58	29
1183	1	1	19	2	32	39	39	34	34	16	73	25
1184	2	1	18	2	38	43	31	33	37	16	75	30
1185	2	1	19	2	44	51	46	28	44	10	37	26
1186	1	1	19	1	43	43	45	26	41	7	50	26
1187	2	1	18	2	42	50	53	32	50	16	45	37
1188	2	1	19	2	32	46	34	33	44	12	64	25
1189	1	1	19	1	32	42	38	38	46	21	61	30
1190	1	1	19	1	32	38	32	38	46	14	67	27
1191	1	1	20	1	30	42	31	35	37	14	70	28
1192	1	1	19	1	42	50	48	27	45	8	33	29
1193	1	1	20	2	38	35	40	34	31	14	57	26
1194	2	1	18	2	35	45	38	31	38	7	54	28
1195	2	1	18	2	44	46	36	30	31	9	50	26
1196	2	1	18	1	37	48	45	33	42	10	56	30
1197	2	2	25	1	36	36	36	36	36	7	60	30
1198	2	1	19	2	43	45	42	26	41	12	66	27
1199	1	2	20	2	36	36	36	36	36	7	52	10
1200	2	2	19	2	36	36	36	36	36	7	56	20
1201	2	2	19	2	36	39	42	39	35	7	68	30
1202	1	2	20	2	37	36	35	35	36	18	60	30
1203	2	2	20	2	36	36	36	36	36	7	60	40
1204	1	2	19	2	36	36	36	36	36	28	68	40
1205	2	2	20	2	36	36	36	36	36	14	65	30
1206	2	2	20	1	36	36	36	35	37	7	56	20
1207	2	2	19	1	36	36	36	36	36	7	58	30
1208	1	2	20	2	36	36	36	36	36	7	60	25
1209	2	2	20	2	36	36	36	36	36	14	60	30
1210	1	2	22	2	37	35	35	36	38	14	62	28
1211	1	2	20	2	36	36	36	36	36	10	68	40
1212	2	2	20	1	36	36	36	35	36	14	56	20
1213	1	2	20	2	35	36	37	37	37	14	60	22
1214	1	2	20	2	36	36	36	36	36	15	52	10
1215	1	2	19	2	36	36	36	36	36	19	60	25
1216	1	2	20	1	36	36	36	36	36	7	60	32
1217	1	2	22	2	36	36	36	36	36	7	64	30
1218	2	2	21	2	36	36	36	36	36	8	56	30
1219	1	2	20	2	36	36	36	36	36	7	60	30
1220	2	2	18	2	36	36	36	36	36	7	52	10
1221	2	2	20	2	32	40	40	36	40	8	60	30
1222	2	2	20	2	43	37	37	34	39	7	64	30
1223	1	2	20	2	38	39	38	34	36	17	62	30
1224	2	2	19	2	36	36	36	36	36	14	54	30
1225	2	2	20	1	41	52	50	22	49	7	28	40
1226	2	1	20	2	26	30	50	42	45	14	60	20
1227	2	2	19	1	33	45	40	39	41	14	66	29
1228	1	3	23	2	32	36	37	34	42	13	54	26
1229	2	2	20	1	36	40	37	32	38	7	52	30
1230	2	2	20	1	37	37	38	36	37	7	61	30
1231	1	3	18	2	36	36	36	36	36	14	60	30
1232	2	2	19	1	23	44	43	37	39	14	64	30
1233	1	2	21	1	43	45	45	36	42	7	68	29
1234	2	2	19	1	46	54	55	22	49	7	38	22
1235	2	2	21	2	36	36	36	36	36	7	60	30
1236	2	2	19	2	36	38	38	34	35	7	59	22
1237	2	2	19	2	36	38	36	34	35	7	61	30
1238	2	2	19	2	37	43	35	33	39	12	58	27
1239	1	2	20	2	36	39	36	38	38	14	60	27
1240	2	2	20	1	38	42	35	35	38	8	60	26
1241	2	2	20	2	32	38	36	36	37	17	60	24
1242	1	2	21	2	37	40	37	32	39	13	61	30
1243	2	2	20	2	36	47	42	32	39	7	59	31
1244	2	2	19	2	37	42	39	29	38	7	58	30
1245	2	2	19	2	33	38	34	38	32	9	60	27
1246	1	2	19	2	36	44	40	34	39	13	49	28
1247	2	2	20	2	36	37	35	33	38	12	56	29
1248	1	2	20	2	54	60	59	12	52	7	46	30
1249	2	2	20	1	42	46	44	30	39	7	60	30
1250	1	2	21	2	30	44	42	30	37	7	64	29
1251	2	2	21	2	36	36	36	36	36	24	60	20
1252	2	2	20	2	40	39	41	29	41	7	47	29
1253	2	2	19	1	41	50	45	29	43	7	58	29
1254	2	2	19	2	46	53	48	21	56	7	48	30
1255	1	2	20	2	36	36	36	36	36	14	60	30
1256	2	2	22	2	35	37	36	36	36	7	56	20
1257	2	2	19	1	37	49	47	29	48	8	50	30
1258	2	2	20	2	46	54	53	24	47	7	50	30
1259	2	2	19	2	37	46	44	28	46	7	58	30
1260	2	2	19	2	31	48	42	26	36	7	60	30
1261	2	2	20	2	36	36	36	36	36	8	60	24
1262	1	2	20	1	42	58	54	27	44	7	47	39
1263	1	2	20	1	36	36	36	36	36	15	62	26
1264	1	2	20	2	36	36	36	36	36	7	64	30
1265	1	2	20	2	36	36	36	36	36	14	60	30
1266	2	2	20	1	37	46	47	30	39	9	52	29
1267	2	2	20	1	36	36	36	36	36	14	62	30
1268	2	2	20	2	42	43	42	29	43	7	58	30
1269	1	2	20	2	33	51	38	36	42	14	60	30
1270	2	2	19	2	47	59	59	16	55	7	29	34
1271	1	2	20	2	30	42	29	39	41	9	77	25
1272	1	2	20	2	36	36	36	36	36	7	64	28
1273	2	2	20	1	36	38	35	36	36	14	59	30
1274	2	2	21	2	37	44	41	33	44	9	57	30
1275	1	1	21	1	31	44	33	35	36	14	63	21
1276	2	2	20	2	32	53	44	41	37	9	56	26
1277	1	2	21	2	37	40	35	35	37	7	62	30
1278	2	2	21	2	43	45	56	35	37	11	59	25
1279	1	1	20	2	37	35	36	35	36	14	60	25
1280	1	1	20	2	30	42	39	40	36	7	61	34
1281	2	1	19	2	34	37	34	33	36	10	58	30
1282	2	1	18	2	34	38	33	36	42	12	54	23
1283	1	1	18	2	37	50	41	34	38	9	57	27
1284	1	2	21	1	33	41	39	32	36	7	59	28
1285	2	1	18	1	36	36	36	36	36	13	64	30
1286	2	1	18	1	32	36	30	38	43	15	63	29
1287	1	3	21	2	36	36	36	36	36	7	57	30
1288	1	1	19	1	24	49	30	21	31	7	75	19
1289	1	1	20	2	44	52	60	12	56	7	38	38
1290	1	1	20	1	26	42	46	37	38	12	55	26
1291	2	3	21	2	43	42	38	35	45	10	62	40
1292	1	3	21	2	16	12	16	60	12	28	100	10
1293	1	3	21	2	35	34	37	36	40	7	59	27
1294	2	3	21	2	32	54	56	36	40	19	44	24
1295	1	3	21	2	36	36	36	36	36	9	58	30
1296	1	3	20	2	35	35	36	36	36	14	60	26
1297	1	3	22	2	28	44	39	39	40	12	55	23
1298	1	1	18	2	42	59	51	17	55	7	33	40
1299	2	3	20	1	55	50	57	21	46	7	27	40
1300	2	3	22	2	35	55	47	22	40	7	53	26
1301	2	1	19	2	52	60	60	12	60	7	24	40
1302	2	3	21	2	30	42	39	31	39	12	52	23
1303	2	3	21	2	37	42	43	31	42	13	55	35
1304	1	3	21	1	37	36	36	36	34	14	63	24
1305	1	1	19	2	32	44	39	38	37	8	61	28
1306	2	3	20	2	33	36	33	37	38	13	60	28
1307	2	3	18	2	31	47	34	39	39	12	55	25
1308	2	3	20	2	40	41	46	37	50	11	57	34
1309	2	1	18	1	43	47	45	29	38	7	49	30
1310	2	3	22	1	42	43	39	43	52	11	60	30
1311	2	3	23	1	37	44	39	34	46	10	45	30
1312	1	3	20	2	36	36	36	36	36	7	60	20
1313	2	1	19	2	36	38	36	36	36	7	43	30
1314	2	1	19	2	34	44	42	35	39	13	64	29
1315	2	1	18	2	32	40	35	37	37	14	60	24
1316	2	3	20	2	36	36	36	36	36	20	55	30
1317	2	1	18	2	34	35	40	35	36	7	57	26
1318	2	3	22	2	48	45	35	27	48	14	60	35
1319	2	1	22	2	28	40	36	38	35	14	54	29
1320	2	1	19	2	37	41	39	33	40	7	57	25
1321	1	3	20	1	31	45	40	35	41	9	54	28
1322	2	3	21	1	48	52	36	36	40	14	58	20
1323	2	3	21	2	29	43	38	38	41	7	64	23
1324	2	3	21	2	26	43	40	38	44	14	66	24
1325	1	3	21	2	40	38	37	36	39	9	63	30
1326	2	4	21	1	40	41	42	33	46	14	58	30
1327	2	3	21	1	42	51	46	20	37	7	48	28
1328	2	1	19	1	33	43	35	41	35	20	58	25
1329	1	3	22	2	38	43	44	28	39	7	49	29
1330	1	3	22	1	40	48	40	32	46	7	48	30
1331	2	1	19	2	21	43	32	48	32	12	74	20
1332	2	3	21	2	41	48	52	41	42	11	46	32
1333	2	3	21	2	39	43	43	31	40	13	71	25
1334	2	3	22	2	35	35	36	36	36	22	60	30
1335	2	3	21	2	36	36	36	36	36	7	60	30
1336	1	3	21	1	35	36	36	36	36	7	56	30
1337	1	3	21	2	37	37	39	35	33	14	60	26
1338	2	3	21	2	34	42	35	35	41	14	59	30
1339	2	3	21	1	35	44	41	40	43	12	55	26
1340	2	3	20	1	32	33	36	38	37	11	60	25
1341	2	3	21	1	36	36	36	36	36	7	64	30
1342	1	3	22	2	29	33	34	40	35	19	58	20
1343	2	3	20	2	36	39	38	34	36	7	64	30
1344	2	3	21	2	41	37	39	30	37	9	60	29
1345	2	3	21	2	34	53	46	28	44	14	48	30
1346	1	3	21	2	38	48	36	44	42	16	64	32
1347	1	3	21	1	37	37	39	36	37	8	59	30
1348	1	3	21	1	35	42	43	32	34	15	64	29
1349	2	3	19	2	41	44	43	31	40	14	58	30
1350	2	3	21	2	33	47	46	33	45	14	57	29
1351	1	3	22	2	37	36	36	38	34	14	59	32
1352	2	3	20	2	38	47	44	37	39	14	50	30
1353	1	3	21	1	36	46	37	36	43	9	42	27
1354	2	3	20	2	36	36	36	36	36	8	59	30
1355	1	3	22	2	44	54	54	18	42	7	44	40
1356	2	1	19	1	26	37	44	48	37	17	50	23
1357	1	3	21	2	39	42	39	33	42	8	50	30
1358	2	3	21	2	29	37	36	43	37	15	56	28
1359	2	3	20	1	32	46	39	27	37	10	55	30
1360	2	3	23	2	28	54	44	27	34	7	62	29
1361	2	3	21	2	35	40	41	36	35	15	64	23
1362	2	1	18	2	32	33	42	37	44	12	70	26
1363	2	3	22	1	32	45	41	47	51	16	64	30
1364	2	3	20	2	35	37	36	36	36	15	60	30
1365	2	3	23	2	35	38	38	29	42	7	60	28
1366	2	3	23	2	37	46	36	38	32	7	67	20
1367	2	3	20	2	36	49	43	35	34	7	48	30
1368	2	3	21	1	45	41	49	28	39	11	62	29
1369	2	3	19	1	44	56	59	21	55	7	34	39
1370	2	3	22	1	38	38	35	36	35	14	64	30
1371	2	1	18	2	33	43	42	31	38	7	58	30
1372	2	3	20	2	31	39	30	49	35	21	74	21
1373	2	3	21	2	29	40	41	36	35	14	67	27
1374	2	1	19	2	34	50	45	26	41	7	54	30
1375	2	3	20	1	34	40	37	30	39	10	46	30
1376	2	3	21	2	37	48	53	37	48	9	50	34
1377	2	3	20	2	32	53	39	35	42	8	52	27
1378	2	1	18	2	28	48	42	35	50	12	34	31
1379	2	3	21	2	28	44	43	25	33	10	53	28
1380	2	3	21	2	42	47	45	34	38	10	52	23
1381	2	3	21	1	43	48	48	29	40	14	44	29
1382	2	3	20	2	33	44	37	31	40	8	63	28
1383	2	3	22	2	45	46	45	24	41	8	38	30
1384	2	3	21	2	38	49	45	23	41	7	52	30
1385	2	3	22	2	33	44	37	34	29	10	66	23
1386	2	3	20	2	38	41	40	26	38	8	67	28
1387	2	3	22	2	21	45	24	36	28	12	66	27
1388	2	3	21	2	27	42	35	44	34	17	70	23
1389	1	3	22	1	29	36	36	44	49	13	72	31
1390	2	3	20	1	36	36	36	36	36	7	52	10
1391	1	3	20	2	37	37	35	37	38	12	60	28
1392	2	3	21	1	36	36	36	36	36	14	60	30
1393	2	3	22	1	36	35	36	36	36	18	64	30
1394	2	3	21	2	34	33	34	36	33	11	58	28
1395	2	3	19	2	36	36	36	36	36	7	68	40
1396	2	3	21	2	36	36	36	36	36	14	60	30
1397	2	3	21	1	35	35	40	36	36	7	68	40
1398	2	3	21	1	36	36	36	36	36	7	64	30
1399	1	3	22	1	36	36	36	36	36	14	60	30
1400	2	3	22	1	36	36	36	36	36	7	60	30
1401	2	3	22	2	34	35	36	36	38	16	61	27
1402	2	3	21	1	36	47	45	27	38	8	64	30
1403	2	3	20	1	44	47	44	41	47	7	59	30
1404	2	3	20	1	46	39	35	31	45	7	60	30
1405	2	3	20	2	36	35	35	36	36	14	56	24
1406	2	3	22	2	38	37	33	37	37	9	62	30
1407	2	3	22	1	41	37	39	31	39	14	57	30
1408	1	4	21	1	34	35	39	40	33	7	57	23
1409	2	3	21	1	37	43	36	33	38	14	64	25
1410	2	3	22	2	33	33	36	36	36	15	64	30
1411	2	3	21	1	36	36	36	36	36	7	60	30
1412	2	3	22	2	36	36	36	36	36	14	60	30
1413	2	3	20	2	36	40	34	36	37	14	61	24
1414	2	3	21	2	36	33	42	41	43	21	60	24
1415	2	1	19	1	45	32	38	35	46	14	61	27
1416	2	3	21	2	35	46	44	34	38	14	57	30
1417	2	3	21	2	35	38	33	40	35	14	65	30
1418	2	3	20	2	36	40	32	39	37	14	60	21
1419	2	3	21	2	42	42	40	31	38	14	60	30
1420	2	3	19	1	53	59	60	12	58	7	20	40
1421	2	3	21	2	36	45	38	36	37	12	61	23
1422	2	3	20	1	37	39	40	34	37	9	60	30
1423	2	3	21	1	47	43	42	47	33	19	49	33
1424	2	3	21	2	37	38	36	34	36	7	56	30
1425	2	3	21	2	37	37	36	36	35	7	58	30
1426	2	3	21	1	29	36	35	36	39	14	61	22
1427	2	3	22	2	37	46	42	35	38	8	59	33
1428	2	3	20	1	36	44	38	34	36	7	62	30
1429	2	3	21	2	41	45	38	35	37	9	53	30
1430	2	3	22	2	34	45	35	34	35	7	59	30
1431	2	3	22	2	29	51	44	40	26	14	61	23
1432	2	3	21	2	39	47	48	27	43	9	45	30
1433	2	3	20	1	36	57	53	34	52	7	44	30
1434	2	3	21	2	36	36	36	36	36	7	64	30
1435	2	3	21	1	33	45	39	47	50	14	54	29
1436	2	3	20	2	25	41	39	36	36	7	61	30
1437	1	3	20	1	41	46	48	30	49	10	63	34
1438	2	3	20	2	39	44	44	32	39	7	62	22
1439	2	3	20	1	22	19	29	44	53	7	56	20
1440	2	3	21	2	36	42	39	36	38	10	60	30
1441	2	3	20	1	32	40	40	34	46	11	53	30
1442	2	3	20	2	43	48	48	29	31	8	56	30
1443	1	3	20	1	31	43	39	38	34	7	60	30
1444	2	3	21	2	46	42	38	32	46	14	60	28
1445	2	3	20	1	35	36	35	35	37	14	60	30
1446	2	3	21	2	33	49	44	33	48	7	58	30
1447	2	3	21	2	35	36	37	34	35	7	55	28
1448	2	3	22	2	36	36	36	36	36	14	60	20
1449	2	3	20	2	33	42	39	31	38	8	60	29
1450	2	3	19	2	36	36	38	39	43	12	58	28
1451	2	3	22	1	40	42	36	34	36	13	62	30
1452	2	3	21	1	42	42	45	44	38	16	60	25
1453	2	3	22	1	44	50	48	26	48	8	56	30
1454	2	3	22	2	40	43	44	43	51	14	68	40
1455	2	3	21	1	41	40	33	38	52	7	67	31
1456	2	3	20	2	45	39	16	52	54	25	81	40
1457	1	3	21	2	42	44	36	30	41	8	58	30
1458	2	3	21	2	34	46	50	33	31	10	50	30
1459	2	3	21	2	27	40	40	43	29	13	64	30
1460	2	3	21	2	41	41	34	27	39	7	62	24
1461	2	3	21	1	45	44	32	34	49	7	41	40
1462	2	3	20	2	36	38	34	38	38	10	61	30
1463	2	3	21	1	37	42	32	42	35	14	57	29
1464	2	3	21	2	46	48	50	24	47	14	46	30
1465	2	3	21	2	45	48	47	33	41	14	47	30
1466	2	3	21	2	38	42	40	30	39	11	60	25
1467	2	3	20	1	37	38	38	46	35	17	53	25
1468	2	3	21	2	44	47	46	36	38	14	57	30
1469	2	3	21	2	36	36	36	36	36	7	60	30
1470	2	3	21	2	43	47	25	40	42	11	51	40
1471	2	3	20	2	40	40	35	31	46	8	63	30
1472	2	3	21	2	36	36	36	36	34	13	60	27
1473	2	3	21	1	46	56	56	24	56	8	62	30
1474	2	3	20	2	40	41	32	40	39	14	54	24
1475	2	3	21	2	35	44	38	35	30	14	60	24
1476	2	3	21	1	38	57	50	16	52	7	46	40
1477	2	3	21	2	24	45	38	35	47	8	58	30
1478	2	3	20	1	35	47	39	34	43	14	61	30
1479	2	4	20	2	38	52	44	29	41	7	51	29
1480	1	3	22	2	33	46	43	33	48	12	61	26
1481	1	3	22	2	24	25	18	57	23	20	64	30
1482	2	3	22	2	38	54	43	28	35	7	45	31
1483	2	3	21	2	28	51	43	29	31	16	60	30
1484	1	3	21	2	42	48	45	30	46	14	44	30
1485	2	3	22	2	20	35	16	60	27	21	60	10
1486	2	3	21	2	50	42	52	33	35	7	46	40
1487	2	3	20	2	42	56	57	39	43	8	70	40
1488	2	3	20	2	33	46	37	28	40	8	60	30
1489	2	3	21	2	43	55	45	25	34	10	45	28
1490	2	3	20	2	32	39	35	38	29	13	59	28
1491	1	3	22	2	36	52	50	23	44	7	56	30
1492	2	3	20	2	39	47	42	28	44	13	48	28
1493	2	3	21	2	36	53	55	25	46	9	45	30
1494	2	3	20	2	32	45	44	41	32	17	63	26
1495	2	3	20	1	31	48	35	43	41	13	65	25
1496	2	3	20	2	28	46	44	43	26	13	53	25
1497	2	3	21	1	29	36	28	36	23	13	64	28
1498	2	3	21	1	31	34	30	31	32	9	73	28
1499	1	3	21	1	38	36	36	37	35	11	60	26
1500	1	3	21	1	26	48	29	49	41	18	61	29
1501	2	3	21	2	38	42	40	37	38	13	69	28
1502	2	3	21	2	33	41	36	38	38	19	60	28
1503	2	3	21	2	34	44	44	30	35	9	47	29
1504	2	3	20	1	39	44	45	33	50	12	46	24
1505	2	3	20	2	33	46	39	44	36	16	60	29
1506	2	3	20	1	23	54	53	40	21	11	52	26
1507	2	3	21	2	36	39	40	40	38	16	65	21
1508	2	3	19	2	34	47	44	44	51	14	57	27
1509	2	3	20	1	39	44	46	35	36	13	60	30
1510	1	3	21	2	36	38	35	36	38	14	60	30
1511	2	3	20	2	31	52	47	42	38	8	57	30
1512	2	3	21	2	39	45	37	39	54	13	66	30
1513	1	3	21	2	36	46	39	34	43	13	60	30
1514	2	3	21	1	35	56	45	26	47	13	60	30
1515	2	3	21	2	27	54	50	33	46	10	27	30
1516	2	3	22	2	41	56	56	25	36	7	46	27
1517	2	3	21	2	37	33	41	41	49	14	59	30
1518	2	3	22	2	22	47	37	32	37	11	60	25
1519	2	3	21	2	35	40	42	34	34	7	57	29
1520	2	3	21	2	38	47	42	38	44	14	57	24
1521	2	3	21	1	30	48	42	32	32	12	55	24
1522	2	3	21	1	36	39	39	37	37	12	61	29
1523	2	3	20	2	36	46	39	31	35	9	49	22
1524	2	3	21	2	32	52	49	35	40	14	53	31
1525	2	3	21	1	39	45	33	29	44	13	65	30
1526	2	2	22	1	41	50	55	24	51	7	41	27
1527	2	3	21	1	30	48	33	40	48	13	57	30
1528	2	3	21	2	35	51	38	42	37	14	62	22
1529	2	3	20	1	34	45	46	37	41	19	72	24
1530	2	3	21	2	35	51	48	29	42	8	60	30
1531	2	3	21	2	41	40	44	43	34	8	50	26
1532	2	3	21	2	32	45	45	47	28	17	70	16
1533	2	3	22	2	43	58	48	25	46	14	43	29
1534	2	3	21	2	31	50	48	30	31	11	56	25
1535	2	3	21	2	42	41	33	30	35	7	58	25
1536	2	3	21	2	19	40	31	56	38	15	57	24
1537	2	3	21	2	40	48	47	40	39	13	59	26
1538	1	3	20	1	29	50	49	30	36	10	50	30
1539	1	3	22	2	43	54	46	23	47	7	26	30
1540	1	3	21	2	36	36	36	36	38	9	62	24
1541	2	3	21	2	33	50	45	29	39	7	46	30
1542	2	3	21	1	29	36	37	29	29	8	52	10
1543	2	3	21	1	41	33	39	36	38	7	66	30
1544	2	3	21	1	39	37	47	25	36	8	46	29
1545	2	3	21	1	28	47	45	44	38	11	50	27
1546	1	3	21	2	35	36	40	39	39	7	64	30
1547	1	3	22	2	29	44	33	44	44	15	63	28
1548	2	3	20	2	28	42	42	44	39	20	67	24
1549	2	3	21	2	38	45	44	26	36	7	55	25
1550	1	3	21	1	32	31	33	32	37	19	66	24
1551	1	1	18	2	39	51	47	23	38	7	39	30
1552	1	1	19	2	40	45	39	35	33	14	62	25
1553	1	3	21	2	32	40	29	37	38	11	63	20
1554	1	3	21	1	36	36	36	36	36	7	60	30
1555	1	3	22	1	36	36	36	36	36	7	52	10
1556	2	3	20	2	28	36	31	39	31	13	60	25
1557	2	3	21	2	32	46	44	30	37	8	56	29
1558	2	1	18	2	34	43	40	28	38	9	53	29
1559	1	2	19	1	37	30	41	40	34	14	65	26
1560	1	2	20	2	35	35	40	35	44	7	58	30
1561	1	2	20	2	34	39	39	36	38	7	60	25
1562	2	2	20	1	34	37	35	35	35	14	60	26
1563	1	2	20	1	42	34	40	30	32	14	58	25
1564	1	2	22	2	34	38	34	34	37	7	60	30
1565	2	2	20	2	38	45	38	29	44	7	64	30
1566	2	2	19	1	48	47	50	30	47	7	62	40
1567	1	2	20	1	35	37	37	37	36	8	59	30
1568	1	2	20	2	36	36	36	36	36	14	60	30
1569	1	2	20	1	44	56	60	24	60	7	44	40
1570	1	2	20	2	32	32	40	37	38	7	62	24
1571	1	2	20	2	38	37	40	38	32	7	60	40
1572	1	2	21	1	35	36	37	38	36	11	58	20
1573	1	2	20	2	36	39	35	36	36	14	61	30
1574	2	2	20	1	43	48	44	28	48	14	64	30
1575	1	1	19	1	37	49	48	27	46	7	47	28
1576	1	2	20	2	46	50	48	23	48	7	49	20
1577	1	2	23	2	37	50	47	33	46	9	52	30
1578	1	2	21	2	58	60	60	12	60	7	28	40
1579	2	2	20	2	39	51	46	32	41	7	46	29
1580	1	2	19	2	36	36	36	36	36	13	59	30
1581	1	2	19	2	30	37	34	44	35	14	69	23
1582	1	2	21	2	36	41	40	32	39	7	44	29
1583	2	2	19	2	44	50	34	34	46	15	66	26
1584	1	2	18	2	44	51	55	21	46	7	46	28
1585	1	2	20	2	44	44	41	28	44	7	57	28
1586	1	2	20	2	38	37	35	33	34	14	64	27
1587	2	2	19	2	35	36	39	33	40	11	65	28
1588	2	2	19	2	42	41	35	44	39	11	60	21
1589	2	2	20	2	32	31	36	45	27	28	68	40
1590	1	2	19	1	23	45	34	31	30	7	60	25
1591	1	2	20	2	43	54	54	20	52	12	58	30
1592	1	2	19	2	36	36	36	36	36	14	60	30
1593	2	2	19	1	36	36	37	36	36	7	60	30
1594	1	1	19	2	36	36	36	36	36	7	68	40
1595	1	1	18	2	34	37	37	37	37	7	64	30
1596	1	1	19	2	36	36	36	36	36	7	60	30
1597	2	1	18	2	36	36	36	36	36	14	52	10
1598	1	1	20	1	33	35	37	32	41	7	57	10
1599	1	1	19	2	36	36	36	36	36	7	60	30
1600	1	1	20	1	36	36	36	36	36	7	60	30
1601	1	1	19	2	36	36	36	36	36	14	60	20
1602	1	1	18	2	36	36	36	36	36	7	52	10
1603	1	1	18	1	36	36	36	36	36	7	64	30
1604	1	1	19	2	36	36	36	36	36	8	68	40
1605	1	1	18	2	36	34	36	34	37	12	56	22
1606	2	1	19	2	35	41	36	35	34	14	60	30
1607	1	1	21	2	48	50	52	22	54	7	60	30
1608	1	1	19	1	38	38	40	33	42	13	53	30
1609	2	1	18	1	36	48	44	28	52	7	56	40
1610	2	1	18	2	35	41	37	41	36	22	60	40
1611	1	1	21	2	36	37	38	36	35	9	57	23
1612	1	1	20	2	41	50	50	30	42	7	60	30
1613	1	1	20	2	38	30	38	37	39	12	64	30
1614	1	1	18	2	38	52	41	32	41	7	60	30
1615	2	1	19	2	39	41	36	37	42	12	58	23
1616	1	1	19	1	37	39	37	35	40	11	60	30
1617	1	1	19	2	35	47	43	38	38	7	64	20
1618	1	1	18	2	37	39	37	35	36	14	67	30
1619	1	1	20	1	38	43	45	33	40	8	55	30
1620	1	1	17	2	33	33	41	37	33	11	56	15
1621	2	1	18	2	36	40	41	34	40	7	53	30
1622	1	1	19	1	36	40	40	33	38	7	45	30
1623	1	1	18	1	48	54	54	18	54	7	64	30
1624	1	1	18	2	36	36	36	36	36	10	58	30
1625	1	1	19	2	36	36	36	36	36	14	64	30
1626	1	1	19	2	29	48	45	34	35	7	48	30
1627	1	1	19	2	38	46	50	22	42	7	60	26
1628	1	1	19	2	32	39	40	30	35	7	56	30
1629	1	1	20	2	52	52	44	17	37	7	39	30
1630	1	1	19	1	38	34	39	27	36	7	60	30
1631	2	1	18	2	40	41	43	33	40	7	43	40
1632	1	1	20	2	40	42	37	33	39	8	40	17
1633	2	1	19	1	34	43	31	35	30	13	60	30
1634	2	1	18	1	36	36	36	36	36	14	64	30
1635	1	1	20	2	40	42	48	35	38	7	59	40
1636	2	1	18	1	37	41	35	35	41	15	63	30
1637	1	1	18	2	33	41	36	31	41	9	63	30
1638	1	1	20	2	36	36	36	36	36	7	64	30
1639	2	1	19	2	47	46	38	25	46	7	60	30
1640	1	1	18	1	40	48	42	33	38	7	48	30
1641	1	1	19	2	42	51	46	29	46	8	59	30
1642	1	1	18	2	36	56	60	16	36	7	28	40
1643	1	1	20	2	40	49	37	25	42	7	56	24
1644	1	1	18	1	32	45	41	28	36	8	60	30
1645	1	1	19	2	16	56	56	36	24	7	68	40
1646	2	1	19	2	48	52	44	17	60	7	30	37
1647	1	1	18	1	44	49	53	23	48	7	35	40
1648	1	1	19	2	36	36	36	36	36	7	60	30
1649	1	1	19	2	23	35	40	58	39	17	59	22
1650	1	1	18	2	38	46	35	39	36	10	66	23
1651	1	1	19	2	40	45	42	23	39	7	47	30
1652	2	1	21	1	38	52	51	27	54	12	53	30
1653	1	1	19	2	36	44	35	34	38	14	64	30
1654	1	1	19	2	32	57	51	23	40	7	46	28
1655	1	1	19	1	49	56	53	23	40	8	39	29
1656	1	1	20	2	36	40	34	41	36	10	61	21
1657	2	1	19	2	41	59	48	27	52	9	48	30
1658	1	1	19	2	29	44	40	29	51	8	46	29
1659	1	1	18	1	37	42	35	45	46	18	73	22
1660	1	1	18	2	38	45	41	32	45	7	52	30
1661	2	1	18	2	47	50	47	20	47	7	47	28
1662	1	1	19	2	40	49	50	17	40	7	45	30
1663	1	1	18	2	34	44	37	32	37	9	59	30
1664	1	1	19	2	31	46	46	29	46	8	50	40
1665	2	2	20	2	36	36	36	36	36	12	52	10
1666	2	1	19	1	45	41	46	23	41	7	45	29
1667	1	1	19	2	28	34	37	43	40	13	56	21
1668	1	2	20	2	37	37	36	36	36	7	64	27
1669	2	1	19	1	41	42	30	38	44	14	66	22
1670	1	1	18	2	41	52	53	20	38	7	36	31
1671	1	2	19	1	36	36	36	37	36	7	62	28
1672	1	2	22	2	40	35	36	36	34	8	55	17
1673	1	2	22	2	43	49	47	33	44	13	45	27
1674	1	2	20	2	34	38	39	34	37	7	59	30
1675	2	2	20	2	36	36	36	35	36	13	63	29
1676	1	1	19	2	36	42	49	18	37	7	46	30
1677	2	2	20	2	34	38	36	36	39	16	64	30
1678	1	1	19	2	37	49	43	29	34	7	44	30
1679	1	2	22	2	36	36	36	36	36	7	56	30
1680	2	1	18	1	41	47	36	31	37	7	59	29
1681	1	2	20	1	28	39	43	32	50	11	47	29
1682	2	2	20	2	29	38	31	37	34	28	69	27
1683	1	1	20	2	36	40	35	43	40	14	62	29
1684	2	1	20	2	40	38	37	35	39	9	61	25
1685	1	1	19	2	24	47	39	21	38	8	52	27
1686	1	2	20	2	44	49	47	31	43	8	49	27
1687	1	1	19	2	36	36	34	36	38	14	59	30
1688	2	2	20	2	37	48	47	29	35	7	45	28
1689	1	1	18	2	36	41	45	36	39	7	60	30
1690	1	1	21	1	46	45	45	32	44	10	60	30
1691	1	2	20	2	36	39	40	34	33	8	61	29
1692	1	2	20	1	40	42	40	36	32	7	60	25
1693	1	2	21	2	40	40	38	35	38	7	55	28
1694	1	2	20	2	29	43	39	33	36	7	60	28
1695	2	2	20	2	32	34	38	38	38	20	61	25
1696	2	2	20	1	39	45	45	32	45	15	60	30
1697	2	2	20	2	36	36	36	36	36	14	64	26
1698	1	2	20	1	37	37	36	35	36	11	58	25
1699	1	2	20	2	36	36	36	36	36	7	49	10
1700	2	2	20	2	38	46	39	34	40	14	64	30
1701	1	2	20	2	29	43	41	45	37	14	66	28
1702	1	1	20	2	33	44	41	37	34	14	54	28
1703	2	1	18	2	42	46	46	30	37	7	56	30
1704	2	1	19	2	38	44	33	47	45	28	72	21
1705	2	1	18	2	38	43	38	37	42	11	52	26
1706	1	1	19	1	36	36	36	36	36	14	60	30
1707	1	1	19	1	36	36	36	36	36	8	60	24
1708	2	1	19	1	36	39	37	35	36	7	60	30
1709	2	1	19	1	35	39	37	35	38	13	61	29
1710	2	1	20	2	36	35	36	36	36	14	60	25
1711	1	1	18	1	36	36	36	36	36	14	60	30
1712	1	1	19	2	36	36	36	36	36	14	60	24
1713	2	1	20	2	32	38	39	41	36	7	64	27
1714	1	1	18	2	36	36	36	36	36	7	60	30
1715	2	1	18	1	40	37	33	39	40	16	62	24
1716	2	1	18	2	34	43	37	38	36	7	54	10
1717	2	1	20	2	29	37	29	37	23	10	59	23
1718	1	1	20	2	36	36	40	38	34	7	59	25
1719	1	1	19	2	36	36	36	36	36	28	60	30
1720	1	1	20	2	36	36	36	36	36	14	60	30
1721	1	1	19	2	36	36	36	36	36	14	60	30
1722	1	1	19	2	34	41	36	36	37	7	60	28
1723	1	1	20	2	38	36	36	36	36	7	52	10
1724	2	1	20	2	36	36	36	36	36	14	60	30
1725	2	1	20	1	36	36	36	36	36	8	56	27
1726	1	1	18	1	31	39	37	37	39	11	61	31
1727	2	1	20	2	34	41	38	33	35	7	60	23
1728	2	1	19	2	36	36	36	37	36	7	60	30
1729	2	1	19	2	41	43	40	47	31	28	60	30
1730	2	1	18	2	33	41	36	40	36	14	60	30
1731	1	1	18	2	43	46	50	24	44	8	59	25
1732	1	1	19	2	37	41	40	34	38	10	60	30
1733	1	1	20	2	36	34	35	33	38	8	57	25
1734	1	1	19	2	34	43	45	29	41	12	62	20
1735	1	1	18	2	36	36	36	36	36	8	58	23
1736	2	1	19	2	35	38	36	35	35	8	64	30
1737	2	1	18	2	47	49	46	26	41	7	64	30
1738	2	1	19	2	35	41	39	32	36	14	64	29
1739	1	1	18	1	29	41	27	42	33	15	61	25
1740	2	1	19	1	53	58	56	19	41	7	63	40
1741	2	1	18	2	38	39	39	36	39	14	50	30
1742	1	1	19	1	35	49	48	32	36	11	62	21
1743	2	1	19	2	49	47	44	41	47	24	54	30
1744	2	1	19	1	37	48	41	27	45	7	63	30
1745	1	1	19	2	38	44	42	33	41	14	58	30
1746	2	1	19	1	36	36	36	36	36	7	60	30
1747	1	1	20	1	42	50	48	24	48	7	24	40
1748	2	1	18	2	37	44	39	34	36	8	52	30
1749	2	1	18	1	43	45	37	40	45	14	56	30
1750	2	1	19	2	32	47	44	34	34	9	51	30
1751	2	1	18	1	48	60	54	16	57	7	24	37
1752	2	1	20	2	34	47	42	37	36	14	62	29
1753	2	1	19	2	43	39	46	33	38	13	64	30
1754	1	1	17	2	36	47	38	39	37	14	66	27
1755	2	1	19	2	36	36	36	36	36	7	38	30
1756	2	1	19	1	43	44	45	28	49	8	64	30
1757	1	1	18	2	34	45	43	32	37	12	65	38
1758	1	1	19	1	42	37	42	30	40	8	64	30
1759	1	1	20	2	34	36	36	36	36	14	60	27
1760	1	1	18	1	27	38	27	40	38	9	63	22
1761	2	1	19	2	36	44	38	34	38	7	40	30
1762	1	1	18	2	38	40	40	33	38	7	48	29
1763	1	1	19	2	41	45	45	28	44	14	60	27
1764	2	1	20	2	38	44	39	34	38	14	64	28
1765	1	1	18	2	38	42	35	34	35	14	58	29
1766	1	1	18	1	36	37	39	32	37	7	64	40
1767	2	1	18	1	42	58	49	18	50	7	29	28
1768	2	1	19	2	36	39	37	35	36	13	64	30
1769	1	1	19	2	36	36	36	36	36	7	64	25
1770	2	1	18	2	42	46	59	19	50	15	41	40
1771	1	1	20	2	43	48	54	25	54	7	54	40
1772	2	1	19	2	36	36	36	36	36	7	65	30
1773	1	1	20	1	36	36	36	36	36	7	60	30
1774	1	1	19	2	42	50	47	20	35	7	52	30
1775	2	1	19	1	28	51	47	32	35	20	53	24
1776	2	1	20	2	33	44	46	32	37	12	53	30
1777	1	1	19	2	37	48	48	28	41	8	60	29
1778	2	1	19	2	37	46	46	19	39	7	56	30
1779	2	1	18	2	40	42	40	41	38	13	55	30
1780	2	1	19	2	34	41	37	46	36	20	60	30
1781	1	1	18	1	36	35	29	47	43	16	60	20
1782	2	1	18	2	44	48	44	24	46	7	50	30
1783	1	1	19	2	40	52	46	21	55	7	33	40
1784	1	1	19	2	40	39	40	40	28	12	49	29
1785	1	1	18	2	31	47	31	39	50	10	46	25
1786	2	1	19	2	40	56	38	35	36	17	68	21
1787	1	1	18	1	47	46	37	27	32	13	69	30
1788	2	1	18	2	41	50	48	24	44	10	49	26
1789	2	1	20	2	32	39	43	34	41	14	60	26
1790	2	1	18	2	33	43	37	37	35	11	61	24
1791	2	1	20	2	42	52	53	29	51	7	55	29
1792	2	1	19	2	41	48	41	29	38	14	60	29
1793	1	1	18	1	36	36	36	36	36	9	60	30
1794	2	1	19	2	39	44	38	36	38	7	60	28
1795	2	1	18	2	44	56	55	18	48	7	34	31
1796	2	1	18	2	41	47	38	34	34	14	49	25
1797	2	1	18	2	34	45	46	32	39	14	55	30
1798	1	1	21	2	40	50	51	26	45	7	46	40
1799	2	1	18	2	31	53	46	41	52	27	43	32
1800	2	1	19	1	32	29	41	35	45	10	81	22
1801	2	1	18	2	39	38	35	40	47	14	64	28
1802	2	1	19	2	41	47	48	42	42	7	49	37
1803	2	1	19	2	29	44	39	35	39	7	62	23
1804	2	1	18	2	35	41	40	31	36	7	59	24
1805	2	1	18	2	35	36	33	42	46	14	66	27
1806	1	1	18	1	41	43	44	25	43	7	62	39
1807	2	1	19	2	37	41	32	41	32	14	56	30
1808	2	1	19	2	32	50	47	27	36	8	59	25
1809	2	1	19	2	36	44	42	39	32	13	67	23
1810	2	1	19	2	48	53	52	34	37	8	44	23
1811	2	1	19	1	35	48	42	44	41	13	53	25
1812	2	1	19	2	45	56	51	31	50	13	53	34
1813	1	1	19	1	54	60	56	16	60	8	64	30
1814	2	1	19	2	48	49	42	31	31	11	66	26
1815	2	1	19	2	35	39	34	36	38	13	61	30
1816	2	1	19	2	39	46	41	33	37	13	61	30
1817	2	1	18	2	33	48	34	41	41	14	64	24
1818	2	1	19	2	50	56	59	25	46	9	31	28
1819	2	1	18	1	28	37	41	26	36	7	58	30
1820	1	1	19	2	39	47	45	27	44	7	40	30
1821	1	1	19	2	35	39	43	24	42	7	43	26
1822	2	1	19	2	43	52	50	28	36	7	46	29
1823	2	1	19	2	34	40	37	43	41	12	64	26
1824	2	1	19	2	30	38	40	45	34	12	63	23
1825	2	1	19	2	28	54	57	25	30	7	60	26
1826	1	1	19	2	27	41	41	34	40	9	56	23
1827	1	1	18	2	36	44	33	38	49	14	63	23
1828	2	1	18	1	40	40	28	39	43	15	73	28
1829	2	1	20	2	37	41	40	31	36	10	57	27
1830	2	1	19	2	33	44	42	40	38	14	55	22
1831	2	1	19	2	39	44	49	21	49	8	52	30
1832	2	1	20	2	24	50	43	34	36	10	56	26
1833	2	1	18	2	38	47	50	27	37	7	38	28
1834	2	1	19	2	35	46	43	30	40	12	58	29
1835	2	1	18	2	30	51	41	26	29	7	50	29
1836	2	1	18	1	48	46	41	39	39	11	45	26
1837	2	1	19	1	36	46	46	31	37	7	48	30
1838	2	1	18	2	39	43	37	44	41	10	57	23
1839	2	1	18	2	35	47	46	31	37	8	47	30
1840	2	1	19	2	44	40	39	40	47	9	59	30
1841	2	1	18	2	50	50	53	34	43	12	57	30
1842	2	1	21	2	37	37	37	36	36	13	64	30
1843	2	1	19	2	30	54	39	29	36	11	61	30
1844	1	1	20	2	36	39	38	35	40	7	60	30
1845	2	1	21	2	38	40	38	37	39	8	63	27
1846	1	1	19	2	19	37	26	29	24	13	71	21
1847	2	1	18	2	36	36	36	36	36	14	60	30
1848	1	1	18	2	39	50	40	21	39	7	40	37
1849	2	1	19	1	36	43	43	28	42	7	51	27
1850	1	1	19	2	40	46	49	32	38	11	60	30
1851	2	1	20	2	45	42	46	36	38	7	60	30
1852	1	1	19	1	35	35	37	37	37	7	64	30
1853	2	1	19	2	40	37	37	34	34	14	59	30
1854	1	1	20	2	34	36	38	38	38	14	51	28
1855	2	3	22	2	36	34	38	34	38	7	64	30
1856	1	3	21	1	36	36	36	36	36	18	60	28
1857	2	3	22	2	36	42	36	34	36	7	63	30
1858	2	3	22	2	32	45	41	39	36	7	60	30
1859	2	3	20	1	29	44	38	35	42	14	64	21
1860	1	3	22	1	36	36	36	36	36	7	52	10
1861	2	3	20	2	38	47	45	31	42	14	50	36
1862	2	3	21	2	32	39	37	37	34	19	61	23
1863	2	3	21	2	36	43	38	30	37	7	47	30
1864	2	3	21	1	52	55	50	22	55	8	57	30
1865	2	3	20	2	35	37	36	34	35	16	60	30
1866	2	3	21	2	36	36	36	36	36	13	62	27
1867	2	3	21	1	43	47	41	29	47	9	62	30
1868	1	3	21	1	36	36	36	36	36	14	50	30
1869	1	3	24	1	36	36	36	36	36	18	61	20
1870	2	3	20	1	36	36	36	36	36	7	68	40
1871	2	3	23	2	37	43	38	32	38	7	55	26
1872	2	3	21	1	42	48	48	30	43	15	60	27
1873	2	3	20	1	44	49	42	38	39	9	46	30
1874	1	3	20	2	34	32	40	34	37	19	60	23
1875	2	3	22	2	39	48	41	32	39	7	63	25
1876	2	3	21	2	36	37	35	42	37	13	63	25
1877	2	3	21	2	45	47	43	32	41	14	59	39
1878	2	3	22	2	36	36	36	36	36	14	60	30
1879	1	3	21	2	42	36	36	34	35	13	57	28
1880	2	3	21	1	27	48	48	37	49	12	55	20
1881	2	3	21	2	28	39	32	46	37	14	62	25
1882	2	3	22	2	39	48	47	27	44	12	48	29
1883	2	3	22	2	40	40	43	41	41	20	67	25
1884	2	3	21	2	32	39	26	47	37	12	72	23
1885	2	3	21	2	37	47	49	32	41	9	54	27
1886	2	3	20	1	37	36	36	36	36	14	60	30
1887	2	3	23	2	36	36	38	36	36	7	54	30
1888	2	3	22	1	36	36	36	36	36	7	60	20
1889	2	3	21	1	40	44	44	29	42	14	59	27
1890	2	3	22	2	29	51	37	33	30	11	60	30
1891	2	3	22	2	32	48	45	36	46	8	57	30
1892	2	3	20	2	34	34	40	42	37	7	60	10
1893	2	3	20	1	29	43	36	32	41	13	63	30
1894	2	3	21	2	22	46	44	56	25	13	62	24
1895	2	3	22	2	34	46	46	30	33	9	60	30
1896	2	3	21	1	36	36	36	36	36	7	52	10
1897	2	3	21	2	30	35	36	38	29	7	50	30
1898	2	3	21	2	34	50	43	32	34	7	57	29
1899	2	3	20	2	34	50	51	51	29	16	56	21
1900	2	3	21	2	37	49	38	33	43	8	61	28
1901	2	3	22	2	23	38	28	45	31	19	68	23
1902	2	3	20	2	32	43	42	37	39	13	66	28
1903	2	3	21	1	35	42	48	37	45	14	46	30
1904	2	3	22	1	47	57	49	36	43	13	52	28
1905	2	3	23	2	50	59	59	12	50	7	25	40
1906	2	3	21	2	36	50	39	35	34	14	61	28
1907	2	3	20	1	50	56	53	15	46	7	30	34
1908	2	3	20	1	43	47	48	32	47	12	64	30
1909	2	3	21	2	44	49	40	39	44	9	63	27
1910	2	3	22	1	47	46	46	26	46	7	52	30
1911	1	3	20	2	36	36	34	32	41	9	64	25
1912	2	3	19	2	41	46	44	27	43	7	57	39
1913	1	3	21	2	36	39	37	38	42	16	62	29
1914	2	3	22	2	42	47	42	29	41	7	53	30
1915	1	3	21	2	36	36	36	36	36	7	60	30
1916	2	3	20	2	26	53	34	42	34	12	75	23
1917	1	3	21	2	38	36	34	35	34	7	60	30
1918	2	3	21	2	35	44	43	35	37	7	48	26
1919	2	3	21	1	32	49	42	43	44	19	60	29
1920	2	3	21	1	33	45	34	44	48	10	62	25
1921	2	3	21	2	37	42	45	36	37	14	50	26
1922	2	3	21	2	33	42	41	29	36	13	60	23
1923	2	3	22	1	34	46	40	30	41	9	57	25
1924	2	3	21	2	36	47	35	36	40	14	61	30
1925	2	3	20	1	34	39	38	39	38	13	58	30
1926	2	1	19	2	44	52	52	24	44	9	53	29
1927	1	1	20	1	36	36	36	36	36	14	60	30
1928	2	1	19	1	35	38	36	37	36	25	66	21
1929	2	1	19	1	38	46	36	39	40	13	74	30
1930	2	1	19	2	24	45	37	50	35	12	61	23
1931	2	1	19	2	31	46	34	38	36	10	51	25
1932	1	1	19	2	22	48	42	44	43	16	68	31
1933	1	1	19	2	36	38	35	34	36	7	60	24
1934	1	1	20	2	36	36	36	36	36	7	60	30
1935	2	1	19	2	36	36	36	36	36	7	52	10
1936	2	1	19	1	39	40	40	30	40	7	41	30
1937	2	1	18	1	47	48	41	30	45	9	51	25
1938	2	1	19	1	26	21	36	35	46	10	63	25
1939	2	1	18	2	37	45	47	26	39	9	61	23
1940	2	1	19	1	35	46	40	33	36	13	57	24
1941	2	1	21	2	34	34	38	36	38	7	52	10
1942	2	1	19	1	40	59	58	15	39	7	37	31
1943	2	1	18	2	40	44	36	35	41	11	68	28
1944	2	1	19	1	39	43	35	32	39	7	44	30
1945	2	1	18	2	37	48	43	29	35	8	61	27
1946	2	1	20	2	27	36	40	37	44	11	58	25
1947	1	1	20	2	33	48	39	32	44	11	47	30
1948	2	1	18	2	34	43	43	27	43	7	59	28
1949	2	1	19	2	38	42	34	34	36	10	68	40
1950	2	1	18	2	39	41	39	34	39	7	51	23
1951	2	1	18	2	35	44	43	33	41	8	62	30
1952	2	1	20	2	37	38	39	36	38	14	62	20
1953	2	1	19	2	51	54	49	18	45	8	69	29
1954	2	1	20	2	35	36	36	37	31	12	60	26
1955	2	1	19	1	49	38	42	34	54	9	62	30
1956	1	2	19	1	40	43	44	32	35	14	65	29
1957	1	1	18	1	40	36	35	39	33	18	60	27
1958	2	1	19	2	35	36	36	36	36	8	59	30
1959	2	1	19	1	36	36	36	36	36	14	60	30
1960	2	1	18	1	56	54	60	19	49	7	32	40
1961	2	1	20	2	28	40	36	34	30	10	58	24
1962	2	1	19	2	20	46	35	34	38	7	61	30
1963	2	1	19	1	32	35	33	43	49	13	64	30
1964	2	1	19	2	35	42	36	35	38	14	64	30
1965	2	1	18	1	37	33	37	33	34	7	64	27
1966	2	1	19	2	33	41	36	36	38	12	76	22
1967	1	1	19	1	30	44	34	45	49	10	52	23
1968	2	1	18	1	55	59	57	13	56	7	49	40
1969	2	1	22	2	29	43	39	41	45	10	44	27
1970	2	1	19	2	37	38	35	35	38	7	60	30
1971	1	1	21	1	38	41	38	36	40	16	60	30
1972	2	1	19	1	39	47	44	40	51	14	60	30
1973	2	1	19	2	32	39	40	38	38	7	61	24
1974	2	1	18	1	39	46	37	29	41	7	56	30
1975	1	1	18	2	37	44	35	39	50	14	57	30
1976	2	1	18	1	25	37	30	48	38	21	60	23
1977	2	1	19	2	33	47	44	47	39	14	58	26
1978	2	1	18	2	36	48	40	43	37	10	56	29
1979	2	1	20	2	35	40	38	34	43	14	59	30
1980	2	1	19	2	36	36	37	36	37	12	68	30
1981	2	1	19	1	31	31	37	39	32	14	84	15
1982	1	1	20	2	36	36	36	36	36	21	59	25
1983	2	1	19	1	41	45	39	36	38	7	60	30
1984	2	1	18	2	36	36	36	36	36	7	47	30
1985	2	1	18	2	39	49	35	38	32	14	68	40
1986	1	1	19	1	36	36	36	36	36	7	52	10
1987	2	1	18	2	37	43	41	36	40	8	60	27
1988	1	1	18	2	34	37	36	36	36	7	60	25
1989	2	1	19	1	32	46	40	35	34	10	60	20
1990	1	1	19	2	36	36	36	36	36	14	64	29
1991	2	1	19	2	36	38	36	37	35	7	60	30
1992	2	1	18	2	40	49	47	21	48	7	60	29
1993	1	1	19	2	38	38	36	34	36	7	58	30
1994	1	1	19	2	31	37	43	37	42	14	60	30
1995	1	1	20	1	35	39	35	35	35	14	60	25
1996	2	1	19	1	44	35	36	32	32	12	75	24
1997	1	1	20	1	36	36	36	36	37	10	50	29
1998	2	1	19	2	34	35	39	37	39	7	61	30
1999	2	1	19	2	36	36	37	36	36	7	60	30
[truncated: 472 more rows]
